# Supplementary material for: STAT6 expression in glioblastoma promotes invasive growth
Source: BMC Cancer. 2011 May 20;11:184. doi: 10.1186/1471-2407-11-184 (PMC3118945; doi:10.1186/1471-2407-11-184)
Supplement: Additional file 2 — Genes with altered expression levels in U-87MG STAT6 knockdown clones compared to wild type. This file includes microarray data for all genes whose expression was increased or decreased at least 1.5 fold in the grouping of the three U-87MG STAT6 clones compared to the wild type control. [file 1471-2407-11-184-S2.XLSX]

## Sheet: Hussaini_10135_87_3kos vsWT
probe set	87-WT	87-WT Call	87-13-16	87-13-16 Call	87-13-38	87-13-38 Call	87-9-4	87-9-4 Call	experiment mean	fold change	difference of means	Gene Title and Linkout	gene	Accession
201110_s_at	10.98	A	232	P	239.11	P	12.89	P	160.49	14.61	149.51	thrombospondin 1	thrombospondin 1	NM_003246
201690_s_at	14.81	P	37.57	P	512.82	P	6.85	A	185.47	12.53	170.66	tumor protein D52	tumor protein D52	AA524023
202274_at	260.15	P	4055.25	P	1092.61	P	263.04	P	1803.69	6.93	1543.54	actin, gamma 2, smooth muscle, enteric	actin, gamma 2, smooth muscle, enteric	NM_001615
207325_x_at	27.55	A	1.09	A	500.97	P	34.52	A	173.4	6.29	145.85	melanoma antigen, family A, 1 (directs expression of antigen MZ2-E)	melanoma antigen, family A, 1 (directs expression of antigen MZ2-E)	NM_004988
201008_s_at	34.36	A	172.85	P	365.62	P	84.09	P	207.16	6.03	172.8	thioredoxin interacting protein	thioredoxin interacting protein	AA812232
210467_x_at	117.35	P	17.25	A	1908.28	P	130.42	P	625.66	5.33	508.31	melanoma antigen, family A, 12	melanoma antigen, family A, 12	BC003408
211959_at	36.44	P	166.98	P	340.58	P	47.4	P	184.98	5.08	148.53	insulin-like growth factor binding protein 5	insulin-like growth factor binding protein 5	AW007532
201009_s_at	36.51	A	155.56	P	298.47	P	93.27	P	181.93	4.98	145.42	thioredoxin interacting protein	thioredoxin interacting protein	AI439556
214642_x_at	39.77	A	23.59	A	531.97	P	43.23	A	197.71	4.97	157.94	melanoma antigen, family A, 5	melanoma antigen, family A, 5	AI200443
201010_s_at	65.94	P	241.84	P	543.71	P	133.84	P	306.44	4.65	240.5	thioredoxin interacting protein	thioredoxin interacting protein	NM_006472
1561254_at	57.48	P	373.69	P	294.69	P	98.88	P	255.72	4.45	198.25	Homo sapiens hypothetical protein LOC340340, mRNA (cDNA clone IMAGE:5269834), partial cds	Homo sapiens hypothetical protein LOC340340, mRNA (cDNA clone IMAGE:5269834), partial cds	BC040593
227342_s_at	122.39	P	771.04	P	606.3	P	152.8	P	509.98	4.17	387.59	myeloma overexpressed gene (in a subset of t(11;14) positive multiple myelomas)	myeloma overexpressed gene (in a subset of t(11;14) positive multiple myelomas)	AA621983
220445_s_at	81.24	A	6.8	A	900.55	P	99.85	A	333.92	4.11	252.68	taxol resistance associated gene 3	taxol resistance associated gene 3	NM_004909
226622_at	129.51	P	213.45	P	921.18	P	403.73	P	512.81	3.96	383.3	mucin 20	mucin 20	AW084511
204339_s_at	45	A	133.54	P	343.96	P	45.74	A	173.99	3.87	128.99	regulator of G-protein signalling 4	regulator of G-protein signalling 4	BC000737
231867_at	52.68	P	217.48	P	382.52	P	5.73	A	200.93	3.81	148.25	odd Oz/ten-m homolog 2	odd Oz/ten-m homolog 2	AB032953
221011_s_at	222.92	P	1134.35	P	948.16	P	415.81	P	832.62	3.74	609.7	likely ortholog of mouse limb-bud and heart gene /// likely ortholog of mouse limb-bud and heart gene	likely ortholog of mouse limb-bud and heart gene /// likely ortholog of mouse limb-bud and heart gene	NM_030915
204337_at	108.95	P	336.11	P	716.76	P	102.18	P	384.34	3.53	275.38	regulator of G-protein signalling 4	regulator of G-protein signalling 4	AL514445
201058_s_at	64.16	P	286.28	P	327.24	P	62.04	P	225.13	3.51	160.97	myosin, light polypeptide 9, regulatory	myosin, light polypeptide 9, regulatory	NM_006097
226374_at	44.6	M	205.42	P	224.02	P	34.96	A	154.79	3.47	110.19	Homo sapiens transcribed sequence with moderate similarity to protein sp:P39191 (H.sapiens) ALU4_HUMAN Alu subfamily SB2 sequence contamination warning entry	Homo sapiens transcribed sequence with moderate similarity to protein sp:P39191 (H.sapiens) ALU4_HUMAN Alu subfamily SB2 sequence contamination warning entry	BG260087
206375_s_at	70.99	A	253.75	P	332.58	P	145.74	P	244.17	3.44	173.19	heat shock 27kDa protein 3	heat shock 27kDa protein 3	NM_006308
231941_s_at	129.59	P	177.59	P	743.94	P	334.61	P	418.75	3.23	289.17	mucin 20	mucin 20	AB037780
206117_at	289.65	P	1031.32	P	1245.36	P	314.66	P	861.42	2.97	571.77	tropomyosin 1 (alpha)	tropomyosin 1 (alpha)	NM_000366
210118_s_at	67.04	P	250.65	P	234.09	P	106.46	P	197.05	2.94	130.01	interleukin 1, alpha	interleukin 1, alpha	M15329
202571_s_at	76.75	P	202.19	A	257.42	P	199.19	A	219.82	2.86	143.07	disks large-associated protein 4	disks large-associated protein 4	BE550798
215506_s_at	1572.22	P	6700.44	P	6359.3	P	589.58	P	4461.66	2.84	2889.44	ras homolog gene family, member I	ras homolog gene family, member I	AK021882
212489_at	102.26	P	276.14	P	415.81	P	173.55	P	288.42	2.82	186.16	collagen, type V, alpha 1	collagen, type V, alpha 1	AI983428
205798_at	66.19	P	267.64	P	239.27	P	48.32	A	185.15	2.8	118.95	interleukin 7 receptor	interleukin 7 receptor	NM_002185
231178_at	80.66	P	232.06	P	334	P	94.79	P	220.33	2.73	139.67	testis and spermatogenesis cell related protein 2	testis and spermatogenesis cell related protein 2	BG150360
1556901_s_at	61.08	A	143.34	P	265.58	P	75.31	P	161.39	2.64	100.31	Homo sapiens cDNA FLJ30075 fis, clone BGGI11000285.	Homo sapiens cDNA FLJ30075 fis, clone BGGI11000285.	AK054637
203439_s_at	256.25	P	550	P	855.72	P	610.47	P	671.4	2.62	415.16	stanniocalcin 2	stanniocalcin 2	BC000658
1555007_s_at	90.4	P	233.98	P	130.85	P	329.61	P	231.48	2.56	141.08	hypothetical protein MGC33630	hypothetical protein MGC33630	BC036233
209765_at	93.14	P	384.13	P	233.29	P	97.84	P	237.89	2.55	144.75	a disintegrin and metalloproteinase domain 19 (meltrin beta)	a disintegrin and metalloproteinase domain 19 (meltrin beta)	Y13786
226218_at	99.95	P	371.34	P	330.13	P	62.63	P	253.89	2.54	153.95	interleukin 7 receptor	interleukin 7 receptor	BE217880
226279_at	198.7	P	606.64	P	754.49	P	145.37	P	502.09	2.53	303.39	protease, serine, 23	protease, serine, 23	AW471145
214121_x_at	95.61	P	256.19	P	343.14	P	117.02	P	238.58	2.5	142.97	enigma (LIM domain protein)	enigma (LIM domain protein)	AA086229
231098_at	116.47	P	384.74	P	373.38	P	99.84	P	285.79	2.45	169.31	Homo sapiens transcribed sequence with weak similarity to protein sp:P23964 (H.sapiens) ALUF_HUMAN !!!! ALU CLASS F WARNING ENTRY !!!!	Homo sapiens transcribed sequence with weak similarity to protein sp:P23964 (H.sapiens) ALUF_HUMAN !!!! ALU CLASS F WARNING ENTRY !!!!	BF939996
203438_at	261.2	P	539.21	P	852.39	P	518.01	P	636.33	2.44	375.14	stanniocalcin 2	stanniocalcin 2	AI435828
236129_at	86.18	P	211.66	P	285.26	P	116.14	P	204.57	2.37	118.39	UDP-N-acetyl-alpha-D-galactosamine:polypeptide N-acetylgalactosaminyltransferase 5 (GalNAc-T5)	UDP-N-acetyl-alpha-D-galactosamine:polypeptide N-acetylgalactosaminyltransferase 5 (GalNAc-T5)	BF002195
209199_s_at	83.37	P	237.73	P	223.16	P	125.44	P	195.63	2.35	112.26	MADS box transcription enhancer factor 2, polypeptide C (myocyte enhancer factor 2C)	MADS box transcription enhancer factor 2, polypeptide C (myocyte enhancer factor 2C)	N22468
243483_at	179.67	P	282.9	P	623.5	P	340.21	P	415.58	2.31	235.91	transient receptor potential cation channel, subfamily M, member 8	transient receptor potential cation channel, subfamily M, member 8	AI272941
206569_at	275.72	P	508.34	P	766.65	P	631.67	P	635.46	2.3	359.74	interleukin 24	interleukin 24	NM_006850
221667_s_at	104.44	P	247.34	P	359.18	P	110.54	P	239	2.29	134.57	protein kinase H11	protein kinase H11	AF133207
218683_at	137.35	P	324.53	P	427.56	P	177.48	P	309.5	2.25	172.15	polypyrimidine tract binding protein 2	polypyrimidine tract binding protein 2	NM_021190
229555_at	260.97	P	587.83	P	796.19	P	369.55	P	584.46	2.24	323.49	UDP-N-acetyl-alpha-D-galactosamine:polypeptide N-acetylgalactosaminyltransferase 5 (GalNAc-T5)	UDP-N-acetyl-alpha-D-galactosamine:polypeptide N-acetylgalactosaminyltransferase 5 (GalNAc-T5)	AI633503
218284_at	165.16	P	451.3	P	512.62	P	120.79	P	361.39	2.19	196.24	DKFZP586N0721 protein	DKFZP586N0721 protein	NM_015400
212909_at	275.08	P	586.82	P	874.06	P	339.83	P	600.26	2.18	325.17	hypothetical protein MGC29643	hypothetical protein MGC29643	AL567376
201656_at	114.86	P	124.82	P	510.53	P	112.08	P	249.03	2.17	134.17	integrin, alpha 6	integrin, alpha 6	NM_000210
214869_x_at	208.88	P	1028.25	P	159.01	P	194.36	P	452.2	2.16	243.33	DKFZP434C212 protein	DKFZP434C212 protein	AK021533
204622_x_at	92.19	P	172.2	P	259.52	P	159.04	P	196.95	2.14	104.77	nuclear receptor subfamily 4, group A, member 2	nuclear receptor subfamily 4, group A, member 2	NM_006186
202458_at	502.72	P	1313.67	P	1470.41	P	409.35	P	1061.67	2.11	558.95	protease, serine, 23	protease, serine, 23	NM_007173
219500_at	125.02	P	357.97	P	275	P	147.99	P	259.67	2.08	134.65	cardiotrophin-like cytokine	cardiotrophin-like cytokine	NM_013246
231501_at	131.7	P	430.13	P	321.33	P	60.63	P	270.75	2.06	139.06	Homo sapiens transcribed sequences	Homo sapiens transcribed sequences	AW294936
202936_s_at	356.36	P	684.16	P	994.07	P	500.48	P	726.14	2.04	369.78	SRY (sex determining region Y)-box 9 (campomelic dysplasia, autosomal sex-reversal)	SRY (sex determining region Y)-box 9 (campomelic dysplasia, autosomal sex-reversal)	NM_000346
212654_at	136.92	P	379.52	P	428.15	P	44.76	A	276.91	2.02	139.99	tropomyosin 2 (beta)	tropomyosin 2 (beta)	AL566786
226140_s_at	151.1	P	282.37	P	484.19	P	144.29	P	303.17	2.01	152.07	hypothetical protein LOC220213	hypothetical protein LOC220213	AI934347
1564837_at	169.31	P	353.48	P	416.05	P	253.28	P	340.76	2.01	171.45	Homo sapiens cDNA FLJ25867 fis, clone CBR02018	Homo sapiens cDNA FLJ25867 fis, clone CBR02018	BC038577
200974_at	2783.21	P	8094.84	P	6918.13	P	1531.16	P	5511.57	1.98	2728.36	actin, alpha 2, smooth muscle, aorta	actin, alpha 2, smooth muscle, aorta	NM_001613
212488_at	149.06	P	300.23	P	426.41	P	158.41	P	294.9	1.98	145.83	collagen, type V, alpha 1	collagen, type V, alpha 1	N30339
1564838_a_at	575.94	P	1206.93	P	1353.76	P	834.13	P	1131.95	1.97	556.01	Homo sapiens cDNA FLJ25867 fis, clone CBR02018	Homo sapiens cDNA FLJ25867 fis, clone CBR02018	BC038577
204298_s_at	289.05	P	723.77	P	756.62	P	206.43	P	562.11	1.94	273.06	lysyl oxidase	lysyl oxidase	NM_002317
205825_at	156.47	P	324.34	P	366.02	P	219.9	P	303.63	1.94	147.16	proprotein convertase subtilisin/kexin type 1	proprotein convertase subtilisin/kexin type 1	NM_000439
204083_s_at	974.68	P	2897.08	P	2526.98	P	181.26	P	1868.03	1.92	893.35	tropomyosin 2 (beta)	tropomyosin 2 (beta)	NM_003289
215446_s_at	841.2	P	2013.21	P	2331.74	P	448.54	P	1597.66	1.9	756.46	gb:L16895 /DB_XREF=gi:292923 /FEA=DNA /CNT=3 /TID=Hs.102267.3 /TIER=ConsEnd /STK=0 /UG=Hs.102267 /LL=4015 /UG_GENE=LOX /UG_TITLE=lysyl oxidase /DEF=Human lysyl oxidase (LOX) gene, exon 7	gb:L16895 /DB_XREF=gi:292923 /FEA=DNA /CNT=3 /TID=Hs.102267.3 /TIER=ConsEnd /STK=0 /UG=Hs.102267 /LL=4015 /UG_GENE=LOX /UG_TITLE=lysyl oxidase /DEF=Human lysyl oxidase (LOX) gene, exon 7	L16895
204343_at	129.32	P	331.58	P	294.68	P	104.6	P	243.54	1.88	114.23	ATP-binding cassette, sub-family A (ABC1), member 3	ATP-binding cassette, sub-family A (ABC1), member 3	NM_001089
204602_at	302.94	P	502.07	P	736.44	P	466.22	P	568.22	1.88	265.28	dickkopf homolog 1 (Xenopus laevis)	dickkopf homolog 1 (Xenopus laevis)	NM_012242
235548_at	633.13	P	1114.05	P	1746.82	P	650.79	P	1170.73	1.85	537.6	hypothetical protein FLJ90166	hypothetical protein FLJ90166	BG326592
221884_at	119.01	P	207.72	P	349.12	P	102.16	P	219.35	1.84	100.33	ecotropic viral integration site 1	ecotropic viral integration site 1	BE466525
228121_at	190.14	P	309.3	P	407.43	P	332	P	349.52	1.84	159.37	transforming growth factor, beta 2	transforming growth factor, beta 2	AU145950
202067_s_at	159.35	P	315.42	P	403.44	P	144.84	P	288.11	1.81	128.77	low density lipoprotein receptor (familial hypercholesterolemia)	low density lipoprotein receptor (familial hypercholesterolemia)	AI861942
205398_s_at	146.99	P	343.31	P	288.14	P	165.37	P	265.33	1.81	118.34	MAD, mothers against decapentaplegic homolog 3 (Drosophila)	MAD, mothers against decapentaplegic homolog 3 (Drosophila)	NM_005902
205807_s_at	174.1	P	306.27	P	449.38	P	188.57	P	314.6	1.81	140.5	tuftelin 1	tuftelin 1	NM_020127
46256_at	236.83	P	474.94	P	424.86	P	393.15	P	427.6	1.81	190.77	Cluster Incl. AA522670:ni39a05.s1 Homo sapiens cDNA, 3 end /clone=IMAGE-979184 /clone_end=3' /gb=AA522670 /gi=2263382 /ug=Hs.7247 /len=684	Cluster Incl. AA522670:ni39a05.s1 Homo sapiens cDNA, 3 end /clone=IMAGE-979184 /clone_end=3' /gb=AA522670 /gi=2263382 /ug=Hs.7247 /len=684	AA522670
202935_s_at	281.26	P	491.48	P	673.73	P	357.28	P	507.07	1.8	225.81	SRY (sex determining region Y)-box 9 (campomelic dysplasia, autosomal sex-reversal)	SRY (sex determining region Y)-box 9 (campomelic dysplasia, autosomal sex-reversal)	AI382146
224847_at	239.48	P	571.22	P	461.75	P	250.18	P	427.66	1.79	188.18	Homo sapiens cDNA clone IMAGE:4520413, partial cds	Homo sapiens cDNA clone IMAGE:4520413, partial cds	AW051349
204114_at	1022.34	P	1958.62	P	2212.47	P	1301.42	P	1823.52	1.78	801.18	nidogen 2 (osteonidogen)	nidogen 2 (osteonidogen)	NM_007361
200906_s_at	706.48	P	1671.97	P	1582.2	P	484.43	P	1245.89	1.76	539.41	palladin	palladin	AK025843
203186_s_at	429.17	P	936.06	P	978.32	P	334.65	P	753.94	1.76	324.77	S100 calcium binding protein A4 (calcium protein, calvasculin, metastasin, murine placental homolog)	S100 calcium binding protein A4 (calcium protein, calvasculin, metastasin, murine placental homolog)	NM_002961
204341_at	270.55	P	519.45	P	714.32	P	197.36	P	476.51	1.76	205.97	tripartite motif-containing 16	tripartite motif-containing 16	NM_006470
205207_at	1056.72	P	3131.15	P	1417.19	P	1011.8	P	1853.2	1.75	796.48	interleukin 6 (interferon, beta 2)	interleukin 6 (interferon, beta 2)	NM_000600
220173_at	165.5	P	334.01	P	345.62	P	190.06	P	289.87	1.75	124.38	chromosome 14 open reading frame 45	chromosome 14 open reading frame 45	NM_025057
201212_at	387.31	P	883.72	P	722.93	P	398.54	P	668.28	1.73	280.97	legumain	legumain	D55696
202828_s_at	258.39	P	479.82	P	332.95	P	514.46	P	443.35	1.72	184.96	matrix metalloproteinase 14 (membrane-inserted)	matrix metalloproteinase 14 (membrane-inserted)	NM_004995
203499_at	295.44	P	548.39	P	753.3	P	222.77	P	507.23	1.72	211.79	EphA2	EphA2	NM_004431
226238_at	246.23	P	383.83	P	516.35	P	364.26	P	421.39	1.71	175.16	methylmalonyl CoA epimerase	methylmalonyl CoA epimerase	AI934339
238542_at	300.05	P	620.45	P	604.27	P	307.24	P	510.62	1.7	210.56	UL16 binding protein 2	UL16 binding protein 2	AA831769
219410_at	270.24	P	538.9	P	576.14	P	251.9	P	455.65	1.69	185.41	hypothetical protein FLJ10134	hypothetical protein FLJ10134	NM_018004
222995_s_at	222.23	P	461.43	P	347.4	P	317.03	P	375.18	1.69	152.95	NPD007 protein	NPD007 protein	AF226732
223411_at	165.75	P	273.37	P	315.74	P	250.42	P	280.21	1.69	114.46	AD023 protein	AD023 protein	AF225422
201506_at	3223.33	P	5480.2	P	6795.79	P	3996.67	P	5427.61	1.68	2204.28	transforming growth factor, beta-induced, 68kDa	transforming growth factor, beta-induced, 68kDa	NM_000358
221729_at	832.87	P	1466.18	P	1886.17	P	841.39	P	1397.77	1.68	564.9	collagen, type V, alpha 2	collagen, type V, alpha 2	AL575735
225782_at	303.05	P	655.13	P	644.68	P	224.71	P	507.69	1.68	204.64	hypothetical protein LOC253827	hypothetical protein LOC253827	AW027333
203159_at	264.46	P	390.26	P	448.75	P	484.45	P	441.27	1.67	176.82	glutaminase	glutaminase	NM_014905
226420_at	174.08	P	282.69	P	438.19	P	152.94	P	291.17	1.67	117.08	ecotropic viral integration site 1	ecotropic viral integration site 1	BG261252
212062_at	212	P	456.01	P	348.28	P	253.24	P	352.18	1.66	140.18	ATPase, Class II, type 9A	ATPase, Class II, type 9A	AB014511
218573_at	349.48	P	631.74	P	717.38	P	390.29	P	579.87	1.66	230.39	APR-1 protein	APR-1 protein	NM_014061
221750_at	316.74	P	595.84	P	679.38	P	300.8	P	525.08	1.66	208.34	Homo sapiens mRNA; cDNA DKFZp564P142 (from clone DKFZp564P142)	Homo sapiens mRNA; cDNA DKFZp564P142 (from clone DKFZp564P142)	BG035985
227606_s_at	256.34	P	533.57	P	491.75	P	255.13	P	426.62	1.66	170.28	associated molecule with the SH3 domain of STAM (AMSH) like protein	associated molecule with the SH3 domain of STAM (AMSH) like protein	AI638611
226474_at	217.22	P	361.1	P	457.96	P	254.19	P	357.61	1.65	140.4	nucleotide-binding oligomerization domains 27	nucleotide-binding oligomerization domains 27	AA005023
233955_x_at	715.09	P	1318.63	P	1393.23	P	831.17	P	1179.56	1.65	464.47	hypothetical protein HSPC195	hypothetical protein HSPC195	AK001782
202499_s_at	306.33	P	486.03	P	622.76	P	399.34	P	502.85	1.64	196.53	solute carrier family 2 (facilitated glucose transporter), member 3	solute carrier family 2 (facilitated glucose transporter), member 3	NM_006931
204346_s_at	231.74	P	436.18	P	418.78	P	287.59	P	380.89	1.64	149.15	Ras association (RalGDS/AF-6) domain family 1	Ras association (RalGDS/AF-6) domain family 1	NM_007182
201939_at	214.5	P	387.29	P	480.58	P	183.86	P	350.41	1.63	135.91	serum-inducible kinase	serum-inducible kinase	NM_006622
202351_at	935.86	P	1770.89	P	1838.8	P	956.29	P	1521.15	1.63	585.29	integrin, alpha V (vitronectin receptor, alpha polypeptide, antigen CD51)	integrin, alpha V (vitronectin receptor, alpha polypeptide, antigen CD51)	AI093579
219474_at	412.99	P	851.89	P	728.46	P	441.72	P	673.95	1.63	260.97	hypothetical protein FLJ23186	hypothetical protein FLJ23186	NM_024616
34846_at	178.35	A	306.69	A	297.27	A	269.12	P	290.88	1.63	112.53	calcium/calmodulin-dependent protein kinase (CaM kinase) II beta	calcium/calmodulin-dependent protein kinase (CaM kinase) II beta	AF112472
203325_s_at	220.34	P	327.15	P	435.83	P	309.87	P	357.85	1.62	137.51	collagen, type V, alpha 1	collagen, type V, alpha 1	AI130969
206243_at	235.34	P	405.24	P	508.28	P	234.86	P	381.84	1.62	146.5	tissue inhibitor of metalloproteinase 4	tissue inhibitor of metalloproteinase 4	NM_003256
200897_s_at	1308.91	P	2906.51	P	2513.58	P	920.96	P	2112.45	1.61	803.54	palladin	palladin	NM_016081
209163_at	422.56	P	748.6	P	898.14	P	393.5	P	679.95	1.61	257.39	cytochrome b-561	cytochrome b-561	AL514271
217499_x_at	301.52	P	617.81	P	515.64	P	326.18	P	486.51	1.61	184.99	Homo sapiens transcribed sequence with weak similarity to protein pir:PC4369 (H.sapiens) PC4369 olfactory receptor, HT2 - human (fragment)	Homo sapiens transcribed sequence with weak similarity to protein pir:PC4369 (H.sapiens) PC4369 olfactory receptor, HT2 - human (fragment)	AW874308
213278_at	329.63	P	528.1	P	556.43	P	501.4	P	528.89	1.6	199.26	myotubularin related protein 9	myotubularin related protein 9	AW014788
223302_s_at	188.57	P	362.6	P	320.93	P	219.72	P	300.97	1.6	112.4	vav-1 interacting Kruppel-like protein	vav-1 interacting Kruppel-like protein	BC004288
1007_s_at	171.14	P	245.92	P	297.79	P	273.53	P	272.5	1.59	101.35	U48705 /FEATURE=mRNA /DEFINITION=HSU48705 Human receptor tyrosine kinase DDR gene, complete cds	U48705 /FEATURE=mRNA /DEFINITION=HSU48705 Human receptor tyrosine kinase DDR gene, complete cds	U48705mRNA
202404_s_at	2364.52	P	4247.67	P	4573.88	P	2430.22	P	3748.68	1.59	1384.16	collagen, type I, alpha 2	collagen, type I, alpha 2	NM_000089
204015_s_at	835.89	P	1423.5	P	1443.46	P	1115.51	P	1327.65	1.59	491.76	dual specificity phosphatase 4	dual specificity phosphatase 4	BC002671
225673_at	761.27	P	1328.46	P	1421.81	P	896.65	P	1214.19	1.59	452.92	hypothetical protein BC013995	hypothetical protein BC013995	BE908995
229622_at	381.02	P	613.73	P	847.34	P	348.11	P	603.13	1.58	222.11	Homo sapiens hypothetical protein FLJ37034, mRNA (cDNA clone IMAGE:5267747), partial cds	Homo sapiens hypothetical protein FLJ37034, mRNA (cDNA clone IMAGE:5267747), partial cds	H16258
1555950_a_at	507.3	P	861.44	P	833.87	P	701.62	P	799.17	1.58	291.87	decay accelerating factor for complement (CD55, Cromer blood group system)	decay accelerating factor for complement (CD55, Cromer blood group system)	CA448665
201162_at	1669.88	P	3104.85	P	3117.31	P	1638.97	P	2623.66	1.57	953.78	insulin-like growth factor binding protein 7	insulin-like growth factor binding protein 7	NM_001553
201749_at	256.74	P	471.31	P	517.45	P	224.57	P	404.23	1.57	147.49	Homo sapiens cDNA clone IMAGE:4152985, partial cds	Homo sapiens cDNA clone IMAGE:4152985, partial cds	BF969352
202147_s_at	512.08	P	991.83	P	883.88	P	533.44	P	802.74	1.57	290.67	interferon-related developmental regulator 1	interferon-related developmental regulator 1	NM_001550
223800_s_at	216.18	P	403.57	P	356.3	P	259.7	P	339.71	1.57	123.53	pinch-2	pinch-2	AF288404
201621_at	244.74	A	401.03	P	432.08	P	315.43	P	382.61	1.56	137.87	neuroblastoma, suppression of tumorigenicity 1	neuroblastoma, suppression of tumorigenicity 1	NM_005380
204837_at	316.47	P	498.98	P	533.7	P	456.62	P	495.02	1.56	178.55	myotubularin related protein 9	myotubularin related protein 9	AL080178
212667_at	2054.28	P	3696.32	P	3952.63	P	1995.72	P	3212.24	1.56	1157.95	secreted protein, acidic, cysteine-rich (osteonectin)	secreted protein, acidic, cysteine-rich (osteonectin)	AL575922
215493_x_at	188.09	P	320.18	P	357.15	P	199.86	P	292.67	1.56	104.59	butyrophilin, subfamily 2, member A1	butyrophilin, subfamily 2, member A1	AL121936
201605_x_at	703.97	P	1324.29	P	1237.79	P	712.1	P	1090.51	1.55	386.55	calponin 2	calponin 2	NM_004368
202146_at	946.87	P	1856.81	P	1588.15	P	947.83	P	1464.21	1.55	517.34	interferon-related developmental regulator 1	interferon-related developmental regulator 1	AA747426
220500_s_at	335.78	P	464.96	P	631.75	P	461.35	P	519.2	1.55	183.42	RAB, member of RAS oncogene family-like 2A	RAB, member of RAS oncogene family-like 2A	NM_007082
227607_at	692.04	P	1296.24	P	1268.01	P	652.74	P	1071.89	1.55	379.85	associated molecule with the SH3 domain of STAM (AMSH) like protein	associated molecule with the SH3 domain of STAM (AMSH) like protein	AI638611
200907_s_at	1035.36	P	2136.38	P	2009.72	P	637.41	P	1593.43	1.54	558.07	palladin	palladin	AU157932
203637_s_at	677.5	P	1032.1	P	1257.94	P	845.77	P	1045.14	1.54	367.64	midline 1 (Opitz/BBB syndrome)	midline 1 (Opitz/BBB syndrome)	NM_000381
212919_at	272.66	P	501.48	P	454.89	P	306.4	P	420.34	1.54	147.68	decapping enzyme hDcp2	decapping enzyme hDcp2	AV715578
229549_at	1128.45	P	2144.99	P	1787.27	P	1281.24	P	1737.65	1.54	609.21	calumenin	calumenin	AA868461
202068_s_at	1360.29	P	2199.1	P	2863.09	P	1182.18	P	2081.3	1.53	721	low density lipoprotein receptor (familial hypercholesterolemia)	low density lipoprotein receptor (familial hypercholesterolemia)	NM_000527
203640_at	267.33	P	404.66	P	586.09	P	233.63	P	408.28	1.53	140.96	muscleblind-like 2 (Drosophila)	muscleblind-like 2 (Drosophila)	BE328496
211506_s_at	3812.23	P	6987.41	P	5797.61	P	5003.17	P	5828.94	1.53	2016.71	gb:AF043337.1 /DB_XREF=gi:12641914 /GEN=IL8 /FEA=FLmRNA /CNT=1 /TID=Hs.624.1 /TIER=FL /STK=0 /UG=Hs.624 /LL=3576 /DEF=Homo sapiens interleukin 8 C-terminal variant (IL8) mRNA, complete cds. /PROD=interleukin 8 C-terminal variant /FL=gb:AF043337.1	gb:AF043337.1 /DB_XREF=gi:12641914 /GEN=IL8 /FEA=FLmRNA /CNT=1 /TID=Hs.624.1 /TIER=FL /STK=0 /UG=Hs.624 /LL=3576 /DEF=Homo sapiens interleukin 8 C-terminal variant (IL8) mRNA, complete cds. /PROD=interleukin 8 C-terminal variant /FL=gb:AF043337.1	AF043337
37005_at	322.33	P	476.84	P	570.51	P	427.6	P	491.7	1.53	169.37	neuroblastoma, suppression of tumorigenicity 1	neuroblastoma, suppression of tumorigenicity 1	D28124
227252_at	404.26	P	789.28	P	655.99	P	405.86	P	616.68	1.53	212.42	low density lipoprotein receptor-related protein 10	low density lipoprotein receptor-related protein 10	AA524299
235494_at	255.62	P	419.37	P	442.85	P	313.1	P	391.65	1.53	136.04	Homo sapiens, clone IMAGE:5278074, mRNA	Homo sapiens, clone IMAGE:5278074, mRNA	AA702209
201841_s_at	1267.19	P	2475.05	P	1992.09	P	1304.64	P	1923.82	1.52	656.63	heat shock 27kDa protein 1	heat shock 27kDa protein 1	NM_001540
213127_s_at	314.12	P	506.76	P	600.9	P	329.34	P	478.96	1.52	164.84	mediator of RNA polymerase II transcription, subunit 8 homolog (yeast)	mediator of RNA polymerase II transcription, subunit 8 homolog (yeast)	BG230758
213587_s_at	768.93	P	1474.96	P	1273.86	P	760.09	P	1168.02	1.52	399.08	chromosome 7 open reading frame 32	chromosome 7 open reading frame 32	AI884867
221730_at	457.22	P	762.02	P	893.37	P	426.88	P	694.12	1.52	236.9	collagen, type V, alpha 2	collagen, type V, alpha 2	NM_000393
222235_s_at	371.98	P	572.11	P	587.98	P	542.69	P	567.19	1.52	195.21	#VALUE!	gb:AL139812 /DB_XREF=gi:9187185 /FEA=DNA /CNT=1 /TID=Hs.287761.0 /TIER=ConsEnd /STK=0 /UG=Hs.287761 /UG_TITLE=Human DNA sequence from clone RP1-19N1 on chromosome Xq21.33-22.3 Contains a gene for a novel protein. Contains ESTs, STSs and GSSs /DEF=Human DNA sequence from clone RP1-19N1 on chromosome Xq21.33-22.3 Contains a gene for a novel protein. Contains ESTs, STSs and GSSs	AL139812
224516_s_at	849.33	P	1506.43	P	1509.83	P	873.16	P	1293.44	1.52	444.12	hypothetical protein HSPC195 /// hypothetical protein HSPC195	hypothetical protein HSPC195 /// hypothetical protein HSPC195	BC006428
1562415_a_at	397.73	P	627.98	P	779.83	P	405.84	P	604.24	1.52	206.51	hypothetical protein FLJ25348	hypothetical protein FLJ25348	AK096192
203636_at	415.58	P	622.35	P	771.54	P	493.52	P	628.7	1.51	213.12	midline 1 (Opitz/BBB syndrome)	midline 1 (Opitz/BBB syndrome)	BE967532
208916_at	196.83	P	264.57	P	320.68	P	306.15	P	298.11	1.51	101.28	solute carrier family 1 (neutral amino acid transporter), member 5	solute carrier family 1 (neutral amino acid transporter), member 5	AF105230
213126_at	229.13	P	359.11	P	444.26	P	236.24	P	346.36	1.51	117.23	mediator of RNA polymerase II transcription, subunit 8 homolog (yeast)	mediator of RNA polymerase II transcription, subunit 8 homolog (yeast)	BG230758
218636_s_at	250.04	P	434.2	P	456.12	P	246.09	P	378.72	1.51	128.68	mannosidase, alpha, class 1B, member 1	mannosidase, alpha, class 1B, member 1	NM_016219
209164_s_at	264.31	P	446.54	P	547.26	P	198.97	P	396.82	1.5	132.51	cytochrome b-561	cytochrome b-561	BC002976
213079_at	381.24	P	569.01	P	595.64	P	557.91	P	573.62	1.5	192.38	hypothetical protein DT1P1A10	hypothetical protein DT1P1A10	AA223871
221877_at	232.06	P	400.79	P	352.81	P	295.44	P	348.96	1.5	116.89	Homo sapiens cDNA FLJ46713 fis, clone TRACH3016885	Homo sapiens cDNA FLJ46713 fis, clone TRACH3016885	BF508835
203715_at	371.59	P	202.49	P	182.17	P	356.51	P	247.07	-1.5	-124.52	tubulin-specific chaperone e	tubulin-specific chaperone e	NM_003193
221477_s_at	1989.26	P	1290.02	P	948.47	P	1737.15	P	1325.05	-1.5	-664.21	superoxide dismutase 2, mitochondrial	superoxide dismutase 2, mitochondrial	BF575213
222486_s_at	579.4	P	337.69	P	179.06	P	640.62	P	385.82	-1.5	-193.58	a disintegrin-like and metalloprotease (reprolysin type) with thrombospondin type 1 motif, 1	a disintegrin-like and metalloprotease (reprolysin type) with thrombospondin type 1 motif, 1	AF060152
222826_at	1156.14	P	709.79	P	657.11	P	939.15	P	768.69	-1.5	-387.45	pallidin homolog (mouse)	pallidin homolog (mouse)	BC004819
225955_at	620.47	P	286.67	P	256.96	P	693.55	P	413.13	-1.5	-207.33	Homo sapiens similar to cDNA sequence BC019776 (LOC374840), mRNA	Homo sapiens similar to cDNA sequence BC019776 (LOC374840), mRNA	BG231494
204614_at	3168.87	P	1227.97	P	440.52	P	4698.77	P	2093.72	-1.51	-1075.14	serine (or cysteine) proteinase inhibitor, clade B (ovalbumin), member 2	serine (or cysteine) proteinase inhibitor, clade B (ovalbumin), member 2	NM_002575
209823_x_at	904.07	P	730.29	A	496.05	A	586.03	P	598.88	-1.51	-305.18	major histocompatibility complex, class II, DQ beta 1	major histocompatibility complex, class II, DQ beta 1	M17955
209960_at	983.35	P	752.43	P	349.07	P	1073.01	P	650.08	-1.51	-333.27	hepatocyte growth factor (hepapoietin A; scatter factor)	hepatocyte growth factor (hepapoietin A; scatter factor)	X16323
211654_x_at	333.09	P	212.43	P	209.47	P	237.89	P	219.98	-1.51	-113.11	major histocompatibility complex, class II, DQ beta 1 /// major histocompatibility complex, class II, DQ beta 1	major histocompatibility complex, class II, DQ beta 1 /// major histocompatibility complex, class II, DQ beta 1	M17565
213275_x_at	1552.58	P	906.8	P	739.35	P	1435.94	P	1027.32	-1.51	-525.26	cathepsin B	cathepsin B	W47179
218266_s_at	450.05	P	310.84	P	223.32	P	360.75	P	298.37	-1.51	-151.68	frequenin homolog (Drosophila)	frequenin homolog (Drosophila)	NM_014286
207943_x_at	950.38	P	438.51	P	374.1	P	1059.06	P	624.08	-1.52	-326.3	pleiomorphic adenoma gene-like 1	pleiomorphic adenoma gene-like 1	NM_006718
218143_s_at	308.88	P	142.51	P	165.72	P	302.7	P	203.64	-1.52	-105.24	secretory carrier membrane protein 2	secretory carrier membrane protein 2	NM_005697
225785_at	1234.93	P	577.75	P	511.95	P	1348.32	P	812.52	-1.52	-422.42	Homo sapiens cDNA clone IMAGE:30342275, partial cds	Homo sapiens cDNA clone IMAGE:30342275, partial cds	BG112359
235198_at	451.64	P	223.46	P	216.46	P	453.68	P	297.86	-1.52	-153.78	Homo sapiens mRNA full length insert cDNA clone EUROIMAGE 1635266	Homo sapiens mRNA full length insert cDNA clone EUROIMAGE 1635266	AV713913
201695_s_at	1296.02	P	684.18	P	555.38	P	1304.37	P	847.54	-1.53	-448.47	nucleoside phosphorylase	nucleoside phosphorylase	NM_000270
213256_at	329.65	P	188.11	P	171.97	P	286.89	P	215.84	-1.53	-113.81	hypothetical protein MGC48332	hypothetical protein MGC48332	AW593996
223046_at	1266.85	P	804.54	P	637.82	P	1040.9	P	827.79	-1.53	-439.06	egl nine homolog 1 (C. elegans)	egl nine homolog 1 (C. elegans)	AL117352
229492_at	366.55	P	277.71	P	223.32	P	220.14	P	240.16	-1.53	-126.39	hypothetical protein MGC5338	hypothetical protein MGC5338	R85437
244025_at	335.62	P	153.54	P	180.34	P	324.8	P	219.64	-1.53	-115.98	Homo sapiens transcribed sequences	Homo sapiens transcribed sequences	BF590917
200790_at	4411.17	P	3002.68	P	2309.15	P	3287.44	P	2867.1	-1.54	-1544.07	ornithine decarboxylase 1	ornithine decarboxylase 1	NM_002539
201867_s_at	410.93	P	226.44	P	201.79	P	370.51	P	266.11	-1.54	-144.81	transducin (beta)-like 1X-linked	transducin (beta)-like 1X-linked	AW968555
202118_s_at	566.77	P	336.14	P	315.39	P	455.83	P	369	-1.54	-197.77	copine III	copine III	AA541758
207002_s_at	868.31	P	397.05	P	352.26	P	944.56	P	564.71	-1.54	-303.6	pleiomorphic adenoma gene-like 1	pleiomorphic adenoma gene-like 1	NM_002656
207345_at	643.28	P	296.25	P	186.39	P	767.11	P	416.58	-1.54	-226.7	follistatin	follistatin	NM_006350
208456_s_at	911.48	P	503.52	P	524.23	P	748.13	P	591.95	-1.54	-319.52	related RAS viral (r-ras) oncogene homolog 2	related RAS viral (r-ras) oncogene homolog 2	NM_012250
217047_s_at	354.65	P	206.7	P	194.28	P	287.43	P	229.85	-1.54	-124.8	family with sequence similarity 13, member A1	family with sequence similarity 13, member A1	AK027138
223008_s_at	1586.9	P	946.16	P	781.56	P	1356.51	P	1027.6	-1.54	-559.3	chromosome 9 open reading frame 5	chromosome 9 open reading frame 5	AF153415
230720_at	942.32	P	589.97	P	597.09	P	649.83	P	612.68	-1.54	-329.64	hypothetical protein MGC33993	hypothetical protein MGC33993	AI884906
202242_at	516.11	P	241.9	P	291.93	P	467.75	P	333.73	-1.55	-182.38	transmembrane 4 superfamily member 2	transmembrane 4 superfamily member 2	NM_004615
204686_at	1354.6	P	797.25	P	443.82	P	1388.09	P	876.25	-1.55	-478.35	insulin receptor substrate 1	insulin receptor substrate 1	NM_005544
211358_s_at	408.27	P	305.49	P	276.99	P	210	P	264.02	-1.55	-144.26	CDKN1A interacting zinc finger protein 1	CDKN1A interacting zinc finger protein 1	AF234161
212590_at	1283.79	P	724.57	P	695.5	P	1056.58	P	825.73	-1.55	-458.06	related RAS viral (r-ras) oncogene homolog 2	related RAS viral (r-ras) oncogene homolog 2	AI431643
235661_at	903.39	P	589.71	P	478.67	P	680.55	P	583.01	-1.55	-320.38	Homo sapiens transcribed sequences	Homo sapiens transcribed sequences	T99553
204596_s_at	947.93	P	512.28	P	320.07	P	993.73	P	608.7	-1.56	-339.23	stanniocalcin 1	stanniocalcin 1	U46768
206644_at	469.14	P	280.42	P	283.07	P	348.02	P	301.37	-1.56	-167.77	nuclear receptor subfamily 0, group B, member 1	nuclear receptor subfamily 0, group B, member 1	NM_000475
218196_at	1133.31	P	533.71	P	427.78	P	1219.97	P	726.46	-1.56	-406.85	osteopetrosis associated transmembrane protein 1	osteopetrosis associated transmembrane protein 1	NM_014028
229287_at	852.9	P	506.86	P	420.97	P	713.22	P	547.09	-1.56	-305.81	Homo sapiens transcribed sequence with strong similarity to protein pdb:1BGM (E. coli) O Chain O, Beta-Galactosidase (Chains I-P)	Homo sapiens transcribed sequence with strong similarity to protein pdb:1BGM (E. coli) O Chain O, Beta-Galactosidase (Chains I-P)	BE326214
204065_at	310.78	P	173.34	P	168.02	P	252.7	P	197.77	-1.57	-113.01	carbohydrate sulfotransferase 10	carbohydrate sulfotransferase 10	NM_004854
223370_at	1535.47	P	1155.77	P	925.83	P	862.28	P	980.17	-1.57	-555.31	pleckstrin homology domain containing, family A (phosphoinositide binding specific) member 3	pleckstrin homology domain containing, family A (phosphoinositide binding specific) member 3	AF286162
224883_at	617.6	P	366.36	P	356.4	P	457.39	P	392.98	-1.57	-224.62	pallidin homolog (mouse)	pallidin homolog (mouse)	AI344311
1552489_s_at	414.29	P	201.83	P	222.17	P	369.09	P	264.32	-1.57	-149.97	membrane protein, palmitoylated 4 (MAGUK p55 subfamily member 4)	membrane protein, palmitoylated 4 (MAGUK p55 subfamily member 4)	NM_033066
1552712_a_at	474.71	P	272.31	P	205.08	P	429.38	P	302.39	-1.57	-172.33	nicotinamide nucleotide adenylyltransferase 2	nicotinamide nucleotide adenylyltransferase 2	NM_170706
1563445_x_at	424.75	P	211.67	P	199.85	P	399	P	270.21	-1.57	-154.54	Human cathepsin-L-like (CTSLL3) mRNA.	Human cathepsin-L-like (CTSLL3) mRNA.	L25629
205204_at	530.47	P	346.14	P	441.66	P	221.5	P	336.21	-1.58	-194.26	neuromedin B	neuromedin B	NM_021077
209042_s_at	467.4	P	303.2	P	181.88	P	403.79	P	295.91	-1.58	-171.49	ubiquitin-conjugating enzyme E2G 2 (UBC7 homolog, yeast)	ubiquitin-conjugating enzyme E2G 2 (UBC7 homolog, yeast)	BC001738
212622_at	535.82	P	291.75	P	283.46	P	440	P	338.61	-1.58	-197.21	KIAA0033 protein	KIAA0033 protein	N64760
55081_at	1388.93	P	1036.05	P	881.43	P	726.64	P	881.42	-1.58	-507.51	molecule interacting with Rab13	molecule interacting with Rab13	W46406
238063_at	946.95	P	579.27	P	430.71	P	782.67	P	597.56	-1.58	-349.39	hypothetical protein FLJ32028	hypothetical protein FLJ32028	AA806283
238332_at	354.09	P	151.91	P	113.68	P	408.89	P	224.66	-1.58	-129.43	hypothetical protein LOC147463	hypothetical protein LOC147463	AI307802
202450_s_at	2905.99	P	2122.33	P	1652.78	P	1748.97	P	1828.07	-1.59	-1077.92	cathepsin K (pycnodysostosis)	cathepsin K (pycnodysostosis)	NM_000396
209361_s_at	473.06	P	224.4	P	342.41	P	327.84	P	298.03	-1.59	-175.03	poly(rC) binding protein 4	poly(rC) binding protein 4	BC004153
219000_s_at	386.3	P	192.9	P	155.11	P	380.07	P	242.29	-1.59	-144.01	defective in sister chromatid cohesion homolog 1 (S. cerevisiae)	defective in sister chromatid cohesion homolog 1 (S. cerevisiae)	NM_024094
229235_at	805.38	P	379.63	P	353.52	P	788.06	P	507.17	-1.59	-298.22	hypothetical protein FLJ14639	hypothetical protein FLJ14639	AI983432
201578_at	670.47	P	346.8	P	264.18	P	645.63	P	418.84	-1.6	-251.63	podocalyxin-like	podocalyxin-like	NM_005397
214075_at	327.62	P	179.13	P	142.55	P	294.16	P	205.37	-1.6	-122.24	secreted protein of unknown function	secreted protein of unknown function	AI984136
216326_s_at	888.05	P	514.63	P	437.73	P	715.19	P	555.8	-1.6	-332.25	gb:AF059650 /DB_XREF=gi:3320449 /FEA=DNA /CNT=1 /TID=Hs.279789.12 /TIER=ConsEnd /STK=0 /UG=Hs.279789 /LL=8841 /UG_GENE=HDAC3 /UG_TITLE=histone deacetylase 3 /DEF=Homo sapiens histone deacetylase 3 (HDAC3) gene, complete cds	gb:AF059650 /DB_XREF=gi:3320449 /FEA=DNA /CNT=1 /TID=Hs.279789.12 /TIER=ConsEnd /STK=0 /UG=Hs.279789 /LL=8841 /UG_GENE=HDAC3 /UG_TITLE=histone deacetylase 3 /DEF=Homo sapiens histone deacetylase 3 (HDAC3) gene, complete cds	AF059650
219648_at	521.98	P	208.2	P	130.85	P	637.28	P	325.39	-1.6	-196.58	hypothetical protein FLJ10116	hypothetical protein FLJ10116	NM_018000
227064_at	780.1	P	306.46	P	293.99	P	863.64	P	487.8	-1.6	-292.31	hypothetical protein MGC15396	hypothetical protein MGC15396	AV712687
227107_at	302.51	P	176.7	P	122.57	P	268.96	P	189.54	-1.6	-112.97	pannexin 1	pannexin 1	AI807404
200832_s_at	2681.37	P	1392.64	P	1884.83	P	1705.8	P	1660.57	-1.61	-1020.8	stearoyl-CoA desaturase (delta-9-desaturase)	stearoyl-CoA desaturase (delta-9-desaturase)	AB032261
212192_at	1332.82	P	746.93	P	786.31	P	944.07	P	825.39	-1.61	-507.42	potassium channel tetramerisation domain containing 12	potassium channel tetramerisation domain containing 12	AI718937
222716_s_at	503.3	P	285.25	P	259.17	P	393.36	P	312.53	-1.61	-190.77	sorting nexing 24	sorting nexing 24	AU144093
223125_s_at	780.51	P	421.11	P	333.09	P	700.07	P	484.71	-1.61	-295.81	chromosome 1 open reading frame 21	chromosome 1 open reading frame 21	AL563236
230090_at	529.67	P	280.89	P	118.59	P	584.42	P	328.01	-1.61	-201.66	Homo sapiens, clone IMAGE:4179986, mRNA, partial cds	Homo sapiens, clone IMAGE:4179986, mRNA, partial cds	AW296078
230925_at	294.9	P	159.96	P	137.88	P	250.16	P	182.68	-1.61	-112.22	amyloid beta (A4) precursor protein-binding, family B, member 1 interacting protein	amyloid beta (A4) precursor protein-binding, family B, member 1 interacting protein	AI093231
241708_at	299.61	P	187.99	P	116.74	P	254.65	P	186.4	-1.61	-113.21	dedicator of cytokinesis 1	dedicator of cytokinesis 1	AA599017
205412_at	838.86	P	383.02	P	380.61	P	791.79	P	518.14	-1.62	-320.72	acetyl-Coenzyme A acetyltransferase 1 (acetoacetyl Coenzyme A thiolase)	acetyl-Coenzyme A acetyltransferase 1 (acetoacetyl Coenzyme A thiolase)	NM_000019
223007_s_at	2056.27	P	1166.7	P	986.47	P	1660.37	P	1271.13	-1.62	-785.14	chromosome 9 open reading frame 5	chromosome 9 open reading frame 5	AA495988
201813_s_at	632.62	P	299	P	247.46	P	618.62	P	388.21	-1.63	-244.4	TBC1 domain family, member 5	TBC1 domain family, member 5	AI654161
204451_at	808.75	P	486.63	P	323.23	P	678.45	P	496.33	-1.63	-312.42	frizzled homolog 1 (Drosophila)	frizzled homolog 1 (Drosophila)	NM_003505
212446_s_at	660.04	P	372.95	P	344.92	P	499.81	P	405.91	-1.63	-254.12	hypothetical protein LOC253782	hypothetical protein LOC253782	AI658534
229800_at	465.47	P	283.69	P	214.65	P	361.04	P	285.51	-1.63	-179.96	Homo sapiens cDNA FLJ41433 fis, clone BRHIP2007307	Homo sapiens cDNA FLJ41433 fis, clone BRHIP2007307	AI129626
235957_at	452.7	P	324.04	P	182.82	P	328.47	P	278.56	-1.63	-174.14	Homo sapiens transcribed sequence with weak similarity to protein ref:NP_071385.1 (H.sapiens) hypothetical protein FLJ20958 [Homo sapiens]	Homo sapiens transcribed sequence with weak similarity to protein ref:NP_071385.1 (H.sapiens) hypothetical protein FLJ20958 [Homo sapiens]	BE672408
242162_at	283.96	P	163.28	P	137.31	P	226.62	P	174.38	-1.63	-109.58	hypothetical protein FLJ25955	hypothetical protein FLJ25955	AA904430
202912_at	1568.3	P	693.83	P	492.16	P	1687.33	P	957.48	-1.64	-610.81	adrenomedullin	adrenomedullin	NM_001124
204464_s_at	360.1	P	233.1	P	198.87	P	225.56	P	220	-1.64	-140.09	endothelin receptor type A	endothelin receptor type A	NM_001957
218152_at	544.85	P	272.68	P	282.05	P	436.66	P	331.32	-1.64	-213.54	high-mobility group 20A	high-mobility group 20A	NM_018200
1555292_at	467.3	P	280.27	P	190.8	P	384.65	P	285.1	-1.64	-182.21	KIAA1170 protein	KIAA1170 protein	BC019064
200838_at	2373.63	P	1116.04	P	1073.48	P	2120.72	P	1436.17	-1.65	-937.46	cathepsin B	cathepsin B	NM_001908
213083_at	375.68	P	235.45	P	194.68	P	252.09	P	227.77	-1.65	-147.91	solute carrier family 35, member D2	solute carrier family 35, member D2	AJ005866
221779_at	1183.06	P	819.12	P	725.65	P	601.98	P	715.39	-1.65	-467.67	molecule interacting with Rab13	molecule interacting with Rab13	BC001090
223266_at	1078.53	P	477.05	P	408.31	P	1080.23	P	655.13	-1.65	-423.41	amyotrophic lateral sclerosis 2 (juvenile) chromosome region, candidate 2	amyotrophic lateral sclerosis 2 (juvenile) chromosome region, candidate 2	AB038950
235103_at	629.2	P	324.26	P	257.38	P	562	P	381.15	-1.65	-248.05	mannosidase, alpha, class 2A, member 1	mannosidase, alpha, class 2A, member 1	AA029155
1557053_s_at	594.03	P	348.47	P	224.25	P	509.65	P	360.87	-1.65	-233.16	Tax interaction protein 1	Tax interaction protein 1	BC035653
204048_s_at	430.06	P	178.32	P	229.73	P	369.41	P	259.27	-1.66	-170.79	chromosome 6 open reading frame 56	chromosome 6 open reading frame 56	AA551142
208394_x_at	281.37	P	3.14	A	13.45	A	492.98	P	169.38	-1.66	-111.99	endothelial cell-specific molecule 1	endothelial cell-specific molecule 1	NM_007036
212998_x_at	313.54	P	199.59	P	169.27	P	198.27	P	188.44	-1.66	-125.1	major histocompatibility complex, class II, DQ beta 2	major histocompatibility complex, class II, DQ beta 2	AI583173
221530_s_at	728.17	P	410.53	P	307.68	P	593.8	P	437.39	-1.66	-290.78	basic helix-loop-helix domain containing, class B, 3	basic helix-loop-helix domain containing, class B, 3	BE857425
230309_at	266.41	P	195.49	P	71.29	P	214.43	P	160.17	-1.66	-106.24	betaine-homocysteine methyltransferase 2	betaine-homocysteine methyltransferase 2	BE876610
242037_at	549.3	P	335.65	P	255.13	P	402.36	P	331.06	-1.66	-218.24	aspartate beta-hydroxylase	aspartate beta-hydroxylase	AA543030
244033_at	358.72	P	174.14	P	154.94	P	316.94	P	215.5	-1.66	-143.22	chromosome 14 open reading frame 145	chromosome 14 open reading frame 145	AI937080
204449_at	285.19	P	148.77	P	127.92	P	234.69	P	170.51	-1.67	-114.68	phosducin-like	phosducin-like	NM_005388
205130_at	1368.82	P	616.31	P	568.76	P	1273.72	P	819.81	-1.67	-549.01	renal tumor antigen	renal tumor antigen	NM_014226
212442_s_at	652.34	P	361.83	P	300.07	P	505.63	P	389.46	-1.67	-262.87	hypothetical protein LOC253782	hypothetical protein LOC253782	BG289001
212915_at	819.44	P	476.36	P	299.05	P	699.22	P	491.62	-1.67	-327.82	likely ortholog of mouse semaF cytoplasmic domain associated protein 3	likely ortholog of mouse semaF cytoplasmic domain associated protein 3	AL569804
214927_at	379.26	P	208.55	P	122.48	P	356.75	P	227.66	-1.67	-151.6	integrin, beta-like 1 (with EGF-like repeat domains)	integrin, beta-like 1 (with EGF-like repeat domains)	AL359052
226157_at	447.63	P	275.26	P	247.14	P	286.11	P	268.83	-1.67	-178.8	transcription factor Dp-2 (E2F dimerization partner 2)	transcription factor Dp-2 (E2F dimerization partner 2)	AI569747
226899_at	537.41	P	409.36	P	233.31	P	325.97	P	322.76	-1.67	-214.65	unc-5 homolog B (C. elegans)	unc-5 homolog B (C. elegans)	AK022859
204348_s_at	516.38	P	238.58	P	496.12	P	191.07	P	308.26	-1.68	-208.11	adenylate kinase 3	adenylate kinase 3	NM_013410
218149_s_at	273.49	P	154.12	P	178.27	P	156.97	P	163.27	-1.68	-110.22	hypothetical protein DKFZp434K1210	hypothetical protein DKFZp434K1210	NM_017606
229310_at	505.04	P	236.76	P	263.93	P	404.53	P	301.44	-1.68	-203.6	KIAA1921 protein	KIAA1921 protein	BE465475
202887_s_at	1575.67	P	668.41	P	1074.98	P	1050.18	P	931.3	-1.69	-644.36	HIF-1 responsive RTP801	HIF-1 responsive RTP801	NM_019058
213164_at	1062.78	P	538.05	P	436.96	P	913.73	P	629.39	-1.69	-433.39	mitochondrial ribosomal protein S6	mitochondrial ribosomal protein S6	AI867198
236465_at	940.79	P	424.63	P	304.79	P	936.26	P	555.28	-1.69	-385.51	hypothetical protein LOC285533	hypothetical protein LOC285533	AW051591
1555216_a_at	457.63	P	292.73	P	198.37	P	321.57	P	270.56	-1.69	-187.06	#VALUE!	gb:BC009278.1 /DB_XREF=gi:14424513 /TID=Hs2.325520.2 /CNT=2 /FEA=FLmRNA /TIER=FL /STK=1 /LL=81893 /UG_GENE=LAT1-3TM /UG=Hs.325520 /DEF=Homo sapiens, Similar to solute carrier family 7 (cationic amino acid transporter, y+ system), member 5, clone MGC:10645 IMAGE:4025075, mRNA, complete cds. /PROD=Similar to solute carrier family 7 (cationicamino acid transporter, y+ system), member 5 /FL=gb:BC0092…	BC009278
201814_at	1137.3	P	510.52	P	457.82	P	1044.37	P	670.83	-1.7	-466.47	TBC1 domain family, member 5	TBC1 domain family, member 5	AI300084
204142_at	972.53	P	485.85	P	687.07	P	544.21	P	572.28	-1.7	-400.25	rTS beta protein	rTS beta protein	NM_017512
204470_at	3665.8	P	3131.35	P	890.19	P	2441.81	P	2154.47	-1.7	-1511.33	chemokine (C-X-C motif) ligand 1 (melanoma growth stimulating activity, alpha)	chemokine (C-X-C motif) ligand 1 (melanoma growth stimulating activity, alpha)	NM_001511
210982_s_at	1355.59	P	678.91	P	689.7	P	1026.14	P	798.24	-1.7	-557.35	major histocompatibility complex, class II, DR alpha	major histocompatibility complex, class II, DR alpha	M60333
216594_x_at	3937.54	P	1122.12	P	1569.44	P	4279.36	P	2321.15	-1.7	-1616.39	aldo-keto reductase family 1, member C1 (dihydrodiol dehydrogenase 1; 20-alpha (3-alpha)-hydroxysteroid dehydrogenase)	aldo-keto reductase family 1, member C1 (dihydrodiol dehydrogenase 1; 20-alpha (3-alpha)-hydroxysteroid dehydrogenase)	S68290
226267_at	277.74	P	103.81	P	134.57	P	251.2	P	162.98	-1.7	-114.76	jun dimerization protein 2	jun dimerization protein 2	AA716425
226301_at	589.16	P	273.69	P	220.64	P	545.2	P	346.5	-1.7	-242.66	chromosome 6 open reading frame 192	chromosome 6 open reading frame 192	AV729072
239787_at	491.81	P	207.49	P	188.08	P	471.6	P	289.18	-1.7	-202.64	potassium channel tetramerisation domain containing 4	potassium channel tetramerisation domain containing 4	N52767
204143_s_at	537.81	P	261.94	P	382.28	P	299.55	P	314.28	-1.71	-223.54	rTS beta protein	rTS beta protein	NM_017512
223000_s_at	292.22	P	159.72	P	99.9	P	251.85	P	170.72	-1.71	-121.5	F11 receptor	F11 receptor	AF172398
202245_at	743.29	P	507.84	P	275.07	P	512.37	P	431.47	-1.72	-311.82	lanosterol synthase (2,3-oxidosqualene-lanosterol cyclase)	lanosterol synthase (2,3-oxidosqualene-lanosterol cyclase)	AW084510
203691_at	303.39	P	25.09	P	156.1	P	347.9	P	176.53	-1.72	-126.86	protease inhibitor 3, skin-derived (SKALP)	protease inhibitor 3, skin-derived (SKALP)	NM_002638
204508_s_at	505.1	P	271.58	P	242.17	P	367.73	P	294.05	-1.72	-211.05	hypothetical protein FLJ20151	hypothetical protein FLJ20151	BC001012
207556_s_at	1357.48	P	594.48	P	479.52	P	1298.36	P	790.88	-1.72	-566.6	diacylglycerol kinase, zeta 104kDa	diacylglycerol kinase, zeta 104kDa	NM_003646
209124_at	876.82	P	574.49	P	529.27	P	427.48	P	510.62	-1.72	-366.21	myeloid differentiation primary response gene (88)	myeloid differentiation primary response gene (88)	U70451
219935_at	705.9	P	107.73	P	74.6	P	1050.77	P	410.35	-1.72	-295.55	a disintegrin-like and metalloprotease (reprolysin type) with thrombospondin type 1 motif, 5 (aggrecanase-2)	a disintegrin-like and metalloprotease (reprolysin type) with thrombospondin type 1 motif, 5 (aggrecanase-2)	NM_007038
204151_x_at	5315.99	P	1577.22	P	2145.98	P	5500.53	P	3072.67	-1.73	-2243.32	aldo-keto reductase family 1, member C1 (dihydrodiol dehydrogenase 1; 20-alpha (3-alpha)-hydroxysteroid dehydrogenase)	aldo-keto reductase family 1, member C1 (dihydrodiol dehydrogenase 1; 20-alpha (3-alpha)-hydroxysteroid dehydrogenase)	NM_001353
223278_at	1054.37	P	680.54	P	517.28	P	629.22	P	609	-1.73	-445.37	gap junction protein, beta 2, 26kDa (connexin 26)	gap junction protein, beta 2, 26kDa (connexin 26)	M86849
226184_at	2048.63	P	922.96	P	1034.02	P	1584.14	P	1180.81	-1.73	-867.82	formin-like 2	formin-like 2	AI123567
1555259_at	572.76	P	325.85	P	273.15	P	391.56	P	330.3	-1.73	-242.45	sterile alpha motif and leucine zipper containing kinase AZK	sterile alpha motif and leucine zipper containing kinase AZK	AF465843
209160_at	710.61	P	233.11	P	408.97	P	585.46	P	409.23	-1.74	-301.38	aldo-keto reductase family 1, member C3 (3-alpha hydroxysteroid dehydrogenase, type II)	aldo-keto reductase family 1, member C3 (3-alpha hydroxysteroid dehydrogenase, type II)	AB018580
209732_at	267.97	P	60.67	P	118.58	P	282.18	P	153.74	-1.74	-114.23	C-type (calcium dependent, carbohydrate-recognition domain) lectin, superfamily member 2 (activation-induced)	C-type (calcium dependent, carbohydrate-recognition domain) lectin, superfamily member 2 (activation-induced)	BC005254
239058_at	949.11	P	516.77	P	439.41	P	676.96	P	544.47	-1.74	-404.64	forkhead box C2 (MFH-1, mesenchyme forkhead 1)	forkhead box C2 (MFH-1, mesenchyme forkhead 1)	BF446723
203570_at	1180.93	P	518.93	P	404.66	P	1102.76	P	674.63	-1.75	-506.3	lysyl oxidase-like 1	lysyl oxidase-like 1	NM_005576
204249_s_at	342.1	P	374.75	P	169.44	P	49.75	P	195.73	-1.75	-146.36	LIM domain only 2 (rhombotin-like 1)	LIM domain only 2 (rhombotin-like 1)	NM_005574
212944_at	1119.37	P	536.53	P	439.69	P	941.99	P	639.23	-1.75	-480.14	mitochondrial ribosomal protein S6	mitochondrial ribosomal protein S6	AK024896
221538_s_at	589.3	P	274.2	M	267.05	A	472.4	P	337.46	-1.75	-251.84	hypothetical protein DKFZp564A176	hypothetical protein DKFZp564A176	AL136663
235368_at	465.15	P	54.09	P	37.99	P	704.72	P	265.61	-1.75	-199.54	a disintegrin-like and metalloprotease (reprolysin type) with thrombospondin type 1 motif, 5 (aggrecanase-2)	a disintegrin-like and metalloprotease (reprolysin type) with thrombospondin type 1 motif, 5 (aggrecanase-2)	AI123555
200862_at	265.18	P	159.43	P	139.5	P	153.7	P	150.47	-1.76	-114.71	24-dehydrocholesterol reductase	24-dehydrocholesterol reductase	NM_014762
206245_s_at	1874.73	P	1145.68	P	723.93	P	1327	P	1065.42	-1.76	-809.31	influenza virus NS1A binding protein	influenza virus NS1A binding protein	NM_006469
212623_at	618.82	P	289.1	P	225.16	P	539.88	P	351.36	-1.76	-267.47	KIAA0033 protein	KIAA0033 protein	AU153138
202219_at	305.26	P	110.47	P	106.16	P	302.11	P	172.7	-1.77	-132.57	solute carrier family 6 (neurotransmitter transporter, creatine), member 8	solute carrier family 6 (neurotransmitter transporter, creatine), member 8	NM_005629
214164_x_at	1774.38	P	907.88	P	827.65	P	1272.18	P	1002.75	-1.77	-771.62	hypothetical protein FLJ20151	hypothetical protein FLJ20151	BF752277
228608_at	306.13	P	165.06	P	124.8	P	228.15	P	172.58	-1.77	-133.55	voltage gated channel like 1	voltage gated channel like 1	N49852
232235_at	464.07	P	234.07	P	250.81	P	300.76	P	262.03	-1.77	-202.04	NCAG1	NCAG1	AK021539
242871_at	1036.89	P	526.73	P	511.38	P	783.59	P	585.29	-1.77	-451.59	membrane progestin receptor gamma	membrane progestin receptor gamma	AI934557
209479_at	232.25	P	105.27	P	115.67	P	172.92	P	130.49	-1.78	-101.75	chromosome 6 open reading frame 80	chromosome 6 open reading frame 80	BC000758
209699_x_at	5005.21	P	1436.07	P	1966.57	P	5035.95	P	2810.05	-1.78	-2195.15	aldo-keto reductase family 1, member C2 (dihydrodiol dehydrogenase 2; bile acid binding protein; 3-alpha hydroxysteroid dehydrogenase, type III)	aldo-keto reductase family 1, member C2 (dihydrodiol dehydrogenase 2; bile acid binding protein; 3-alpha hydroxysteroid dehydrogenase, type III)	U05598
218705_s_at	749.45	P	379.49	P	324.18	P	560.34	P	421.05	-1.78	-328.41	sorting nexing 24	sorting nexing 24	NM_014035
225974_at	797.44	P	543.09	P	454.97	P	341.38	P	447.48	-1.78	-349.96	hypothetical protein DKFZp762C1112	hypothetical protein DKFZp762C1112	BF732480
209041_s_at	376.85	P	198.22	P	140.77	P	293.87	P	210.16	-1.79	-166.69	ubiquitin-conjugating enzyme E2G 2 (UBC7 homolog, yeast)	ubiquitin-conjugating enzyme E2G 2 (UBC7 homolog, yeast)	BG395660
209735_at	262.45	P	147.86	P	102.8	P	185.6	P	146.31	-1.79	-116.14	ATP-binding cassette, sub-family G (WHITE), member 2	ATP-binding cassette, sub-family G (WHITE), member 2	AF098951
231880_at	507	P	251.79	P	168.92	P	431.25	P	283.67	-1.79	-223.33	KIAA1170 protein	KIAA1170 protein	AB032996
1557080_s_at	435.63	P	209.03	P	131.53	P	389.34	P	243.38	-1.79	-192.25	integrin, beta-like 1 (with EGF-like repeat domains)	integrin, beta-like 1 (with EGF-like repeat domains)	AI753143
226550_at	511.61	P	342.54	P	249.23	P	265.81	P	284.45	-1.8	-227.16	Homo sapiens cDNA FLJ39602 fis, clone SKNSH2005061.	Homo sapiens cDNA FLJ39602 fis, clone SKNSH2005061.	AI672159
1553559_at	372.21	P	196.52	P	144.77	P	277.6	P	206.35	-1.8	-165.86	hypothetical protein LOC134285	hypothetical protein LOC134285	NM_173490
210242_x_at	957.81	P	361.77	P	288.44	P	936.17	P	528.81	-1.81	-429	hypothetical protein LOC283687	hypothetical protein LOC283687	AF249277
215867_x_at	1856.11	P	930.2	P	885.63	P	1260.17	P	1024.95	-1.81	-831.17	adaptor-related protein complex 1, gamma 1 subunit	adaptor-related protein complex 1, gamma 1 subunit	AL050025
203963_at	896.03	P	457.19	P	417.59	P	599.97	P	491.66	-1.82	-404.36	carbonic anhydrase XII	carbonic anhydrase XII	NM_001218
227658_s_at	576.09	P	377.49	P	301.41	P	273.31	P	317.3	-1.82	-258.79	pleckstrin homology domain containing, family A (phosphoinositide binding specific) member 3	pleckstrin homology domain containing, family A (phosphoinositide binding specific) member 3	BE550332
228186_s_at	1956.55	P	946.07	P	359.18	P	1920	P	1074.87	-1.82	-881.68	thrombospondin, type I, domain 2	thrombospondin, type I, domain 2	BF589322
228284_at	454.79	P	224.84	P	183.46	P	343.94	P	250.55	-1.82	-204.24	transducin-like enhancer of split 1 (E(sp1) homolog, Drosophila)	transducin-like enhancer of split 1 (E(sp1) homolog, Drosophila)	BE302305
211653_x_at	4684.76	P	1260.57	P	1643.31	P	4793.74	P	2562.88	-1.83	-2121.88	#VALUE!	aldo-keto reductase family 1, member C2 (dihydrodiol dehydrogenase 2; bile acid binding protein; 3-alpha hydroxysteroid dehydrogenase, type III) /// aldo-keto reductase family 1, member C2 (dihydrodiol dehydrogenase 2; bile acid binding protein; 3-alpha hydroxysteroid dehydrogenase, type III)	M33376
212338_at	264.29	P	86.62	P	69.96	M	277.29	P	144.68	-1.83	-119.61	myosin ID	myosin ID	AA621962
235467_s_at	239.76	P	117.31	P	93.52	P	182.99	P	131.32	-1.83	-108.43	potassium voltage-gated channel, Shaw-related subfamily, member 4	potassium voltage-gated channel, Shaw-related subfamily, member 4	BF969982
205656_at	239.35	P	84.5	P	101.97	P	203.9	P	130.25	-1.84	-109.1	protocadherin 17	protocadherin 17	NM_014459
213549_at	263.64	P	99.61	P	71.45	P	260.33	P	143.41	-1.84	-120.23	solute carrier family 18 (vesicular monoamine), member 2	solute carrier family 18 (vesicular monoamine), member 2	AI890972
204347_at	312.01	P	131.02	P	275.68	P	101.25	P	169.1	-1.85	-142.91	adenylate kinase 3	adenylate kinase 3	AI653169
205609_at	226.94	P	110.12	P	120.31	P	135.71	P	122.41	-1.85	-104.53	angiopoietin 1	angiopoietin 1	NM_001146
212589_at	749.46	P	277.43	P	252.39	P	686.39	P	405.32	-1.85	-344.14	related RAS viral (r-ras) oncogene homolog 2	related RAS viral (r-ras) oncogene homolog 2	AI753792
214825_at	362.28	P	151.09	P	101.72	P	336.15	P	196.36	-1.85	-165.92	Homo sapiens similar to expressed sequence AW121567 (LOC374514), mRNA	Homo sapiens similar to expressed sequence AW121567 (LOC374514), mRNA	L10374
236449_at	679.53	P	175.24	P	120.56	P	804.61	P	366.82	-1.85	-312.7	cystatin B (stefin B)	cystatin B (stefin B)	AI885390
227947_at	465.11	P	174.34	P	214.69	P	359.31	P	249.45	-1.86	-215.66	chromosome 6 open reading frame 56	chromosome 6 open reading frame 56	AV724107
240770_at	577.55	P	293.07	P	222.62	P	414.75	P	310.33	-1.86	-267.23	hypothetical protein LOC134285	hypothetical protein LOC134285	AW058459
200644_at	370.56	P	170.49	P	109	P	314.47	P	197.94	-1.87	-172.62	MARCKS-like protein	MARCKS-like protein	NM_023009
206792_x_at	546.93	P	168.81	P	494.85	P	193.47	P	291.76	-1.87	-255.17	phosphodiesterase 4C, cAMP-specific (phosphodiesterase E1 dunce homolog, Drosophila)	phosphodiesterase 4C, cAMP-specific (phosphodiesterase E1 dunce homolog, Drosophila)	NM_000923
225342_at	557.41	P	242.18	P	463.6	P	189.7	P	298.16	-1.87	-259.26	adenylate kinase 3	adenylate kinase 3	AK026966
230630_at	323.3	P	130.34	P	270.86	P	116.92	P	172.67	-1.87	-150.63	adenylate kinase 3	adenylate kinase 3	AI566130
201034_at	870.78	P	265.31	P	266.77	P	857.79	P	462.83	-1.88	-407.95	adducin 3 (gamma)	adducin 3 (gamma)	BE545756
201363_s_at	648.11	P	365.91	P	216.56	P	451.72	P	344.55	-1.88	-303.56	influenza virus NS1A binding protein	influenza virus NS1A binding protein	AB020657
204049_s_at	364.75	P	127.99	P	157.98	P	296.3	P	194.03	-1.88	-170.72	chromosome 6 open reading frame 56	chromosome 6 open reading frame 56	NM_014721
219622_at	501.97	P	288.22	P	265.02	P	249.32	P	267.05	-1.88	-234.91	RAB20, member RAS oncogene family	RAB20, member RAS oncogene family	NM_017817
201753_s_at	697.86	P	203.14	P	208.8	P	697.18	P	369.66	-1.89	-328.2	adducin 3 (gamma)	adducin 3 (gamma)	NM_019903
208894_at	1070.27	P	497.26	P	512.59	P	747.97	P	564.88	-1.89	-505.39	major histocompatibility complex, class II, DR alpha	major histocompatibility complex, class II, DR alpha	M60334
219911_s_at	530.67	P	295.82	P	335.09	P	210.73	P	280.64	-1.89	-250.04	solute carrier organic anion transporter family, member 4A1	solute carrier organic anion transporter family, member 4A1	NM_016354
204491_at	378.1	P	148.15	P	149.79	P	299.38	P	198.9	-1.9	-179.2	phosphodiesterase 4D, cAMP-specific (phosphodiesterase E3 dunce homolog, Drosophila)	phosphodiesterase 4D, cAMP-specific (phosphodiesterase E3 dunce homolog, Drosophila)	R40917
205422_s_at	323.21	P	148.99	P	107.27	P	253.97	P	170.16	-1.9	-153.05	integrin, beta-like 1 (with EGF-like repeat domains)	integrin, beta-like 1 (with EGF-like repeat domains)	NM_004791
227314_at	1055.87	P	369.15	P	184.51	P	1113.5	P	555.72	-1.9	-500.15	integrin, alpha 2 (CD49B, alpha 2 subunit of VLA-2 receptor)	integrin, alpha 2 (CD49B, alpha 2 subunit of VLA-2 receptor)	N95414
201417_at	306.73	P	76.55	P	102.39	P	304.4	P	160.73	-1.91	-146	SRY (sex determining region Y)-box 4	SRY (sex determining region Y)-box 4	AL136179
205032_at	392.62	P	128.77	P	68.4	P	420.91	P	206.05	-1.91	-186.56	integrin, alpha 2 (CD49B, alpha 2 subunit of VLA-2 receptor)	integrin, alpha 2 (CD49B, alpha 2 subunit of VLA-2 receptor)	NM_002203
212774_at	563.79	P	222.94	P	249.69	P	412.12	P	294.49	-1.91	-269.3	zinc finger protein 238	zinc finger protein 238	AJ223321
201752_s_at	478.94	P	133.21	P	154.9	P	459.02	P	248.95	-1.92	-229.99	adducin 3 (gamma)	adducin 3 (gamma)	AI763123
203221_at	653.51	P	298.69	P	262.09	P	460.51	P	340.71	-1.92	-312.8	transducin-like enhancer of split 1 (E(sp1) homolog, Drosophila)	transducin-like enhancer of split 1 (E(sp1) homolog, Drosophila)	AI758763
228396_at	344.27	P	182.64	P	143.45	P	211.61	P	178.91	-1.92	-165.35	Homo sapiens, clone IMAGE:5313952, mRNA	Homo sapiens, clone IMAGE:5313952, mRNA	AW274503
228242_at	397.38	P	226.78	P	131.71	P	258.76	P	205.57	-1.93	-191.81	Homo sapiens transcribed sequences	Homo sapiens transcribed sequences	BF055201
230869_at	1127.28	P	467.34	P	331.49	P	943.41	P	580.54	-1.94	-546.74	Homo sapiens similar to expressed sequence AW121567 (LOC374514), mRNA	Homo sapiens similar to expressed sequence AW121567 (LOC374514), mRNA	H09780
226322_at	293.89	P	56.82	P	62.19	P	332.91	P	150.41	-1.95	-143.47	ARG99 protein	ARG99 protein	BF109231
229357_at	377.88	P	52.45	P	41.62	P	599.23	P	193.52	-1.95	-184.35	a disintegrin-like and metalloprotease (reprolysin type) with thrombospondin type 1 motif, 5 (aggrecanase-2)	a disintegrin-like and metalloprotease (reprolysin type) with thrombospondin type 1 motif, 5 (aggrecanase-2)	BF060767
201362_at	908.85	P	497.46	P	306.65	P	589.06	P	464.34	-1.96	-444.51	influenza virus NS1A binding protein	influenza virus NS1A binding protein	AF205218
222670_s_at	994.04	P	346.45	P	265.17	P	903.42	P	504.99	-1.97	-489.05	v-maf musculoaponeurotic fibrosarcoma oncogene homolog B (avian)	v-maf musculoaponeurotic fibrosarcoma oncogene homolog B (avian)	AW135013
220161_s_at	724.05	P	398.37	P	247.37	P	453.44	P	366.08	-1.98	-357.97	erythrocyte membrane protein band 4.1 like 4B	erythrocyte membrane protein band 4.1 like 4B	NM_019114
214321_at	577.81	P	144.46	P	208.1	P	519.09	P	290.51	-1.99	-287.31	nephroblastoma overexpressed gene	nephroblastoma overexpressed gene	BF440025
240512_x_at	247.41	P	102.79	P	78.04	P	190.82	P	123.9	-2	-123.51	potassium channel tetramerisation domain containing 4	potassium channel tetramerisation domain containing 4	H10766
205083_at	818.96	P	293.54	P	301.77	P	624.09	P	406.55	-2.01	-412.41	aldehyde oxidase 1	aldehyde oxidase 1	NM_001159
231118_at	284.62	P	162.66	P	95.74	P	167.38	P	141.85	-2.01	-142.77	hypothetical protein FLJ25124	hypothetical protein FLJ25124	AW511401
203435_s_at	212.27	P	80.09	A	34.25	A	199.23	P	104.47	-2.03	-107.79	membrane metallo-endopeptidase (neutral endopeptidase, enkephalinase, CALLA, CD10)	membrane metallo-endopeptidase (neutral endopeptidase, enkephalinase, CALLA, CD10)	NM_007287
235843_at	243	P	126.11	P	89.21	P	143.47	P	119.51	-2.03	-123.49	Homo sapiens transcribed sequences	Homo sapiens transcribed sequences	BF448158
226751_at	1375.74	P	480.13	P	485.49	P	1061.62	P	675.77	-2.04	-699.97	DKFZP566K1924 protein	DKFZP566K1924 protein	AW193693
227051_at	484.64	P	230.87	P	193.21	P	289.09	P	238.01	-2.04	-246.63	Homo sapiens cDNA FLJ13585 fis, clone PLACE1009150.	Homo sapiens cDNA FLJ13585 fis, clone PLACE1009150.	AU157716
227654_at	291.44	P	119.07	P	59.48	P	249.61	P	142.62	-2.04	-148.82	Homo sapiens cDNA FLJ27142 fis, clone SPL08955	Homo sapiens cDNA FLJ27142 fis, clone SPL08955	AI056877
213340_s_at	284.54	P	115.21	P	80.43	P	219.96	P	138.69	-2.05	-145.86	Homo sapiens, clone IMAGE:4817116, mRNA	Homo sapiens, clone IMAGE:4817116, mRNA	AI073551
218736_s_at	1056.22	P	407.07	P	357.7	P	962.05	P	516.37	-2.05	-539.86	palmdelphin	palmdelphin	NM_017734
222725_s_at	1029.85	P	312.3	P	309.67	P	879.74	P	500.43	-2.06	-529.42	palmdelphin	palmdelphin	AI082747
230560_at	329.36	P	172.61	P	164.42	P	141.35	P	159.6	-2.06	-169.76	syntaxin binding protein 6 (amisyn)	syntaxin binding protein 6 (amisyn)	N21096
204417_at	361.92	P	245.91	P	196.96	P	81.32	P	174.52	-2.07	-187.4	galactosylceramidase (Krabbe disease)	galactosylceramidase (Krabbe disease)	NM_000153
215001_s_at	856.15	P	311.17	P	233.52	P	688.95	P	411.33	-2.08	-444.82	glutamate-ammonia ligase (glutamine synthase)	glutamate-ammonia ligase (glutamine synthase)	AL161952
228754_at	963.4	P	302.82	P	374.14	P	716.05	P	464.08	-2.08	-499.32	solute carrier family 6 (neurotransmitter transporter, taurine), member 6	solute carrier family 6 (neurotransmitter transporter, taurine), member 6	BG150485
205082_s_at	193.65	P	61.53	P	60.96	P	154.92	P	92.71	-2.09	-100.95	aldehyde oxidase 1	aldehyde oxidase 1	AB046692
218559_s_at	1835.85	P	580.77	P	486.52	P	1564.76	P	877.25	-2.09	-958.6	v-maf musculoaponeurotic fibrosarcoma oncogene homolog B (avian)	v-maf musculoaponeurotic fibrosarcoma oncogene homolog B (avian)	NM_005461
239108_at	240.22	P	111.7	P	46.68	P	182.74	P	113.55	-2.12	-126.67	hypothetical protein FLJ10462	hypothetical protein FLJ10462	H16791
220333_at	283.6	P	123.48	A	108.37	P	166.39	P	132.86	-2.13	-150.74	membrane progestin receptor gamma	membrane progestin receptor gamma	NM_017705
230799_at	353.11	P	149.17	P	104.13	P	242.19	P	165.4	-2.13	-187.7	Homo sapiens LOC375204 (LOC375204), mRNA	Homo sapiens LOC375204 (LOC375204), mRNA	W72564
203222_s_at	355.33	P	138.05	P	112.18	P	246.45	P	165.58	-2.15	-189.75	transducin-like enhancer of split 1 (E(sp1) homolog, Drosophila)	transducin-like enhancer of split 1 (E(sp1) homolog, Drosophila)	NM_005077
204359_at	189.47	P	3.19	A	7.6	A	250.32	P	86.99	-2.18	-102.48	fibronectin leucine rich transmembrane protein 2	fibronectin leucine rich transmembrane protein 2	NM_013231
238429_at	229.57	P	101.32	P	67	P	146.61	P	105.16	-2.18	-124.42	hypothetical protein FLJ33069	hypothetical protein FLJ33069	AI342543
205882_x_at	422.07	P	118.77	P	108.71	P	345.83	P	191.54	-2.2	-230.54	adducin 3 (gamma)	adducin 3 (gamma)	AI818488
206204_at	859.11	P	531.69	P	132.21	P	627.45	P	386.37	-2.22	-472.74	growth factor receptor-bound protein 14	growth factor receptor-bound protein 14	NM_004490
1562102_at	686.25	P	134.61	P	151.66	P	642.51	P	309.49	-2.22	-376.75	aldo-keto reductase family 1, member C1 (dihydrodiol dehydrogenase 1; 20-alpha (3-alpha)-hydroxysteroid dehydrogenase)	aldo-keto reductase family 1, member C1 (dihydrodiol dehydrogenase 1; 20-alpha (3-alpha)-hydroxysteroid dehydrogenase)	BC014579
237321_at	437.04	P	103.42	P	87.27	P	394.95	P	195.25	-2.24	-241.79	Homo sapiens hypothetical LOC151261 (LOC151261), mRNA	Homo sapiens hypothetical LOC151261 (LOC151261), mRNA	AW026271
204037_at	291.61	P	44.85	P	53.62	P	285.86	P	128.18	-2.27	-163.43	endothelial differentiation, lysophosphatidic acid G-protein-coupled receptor, 2	endothelial differentiation, lysophosphatidic acid G-protein-coupled receptor, 2	BF055366
232136_s_at	262.48	P	103.34	P	75.71	P	170.31	P	115.77	-2.27	-146.71	cortactin binding protein 2	cortactin binding protein 2	AB051545
205828_at	2674.33	P	257.08	P	544.56	P	2685.48	P	1162.3	-2.3	-1512.03	matrix metalloproteinase 3 (stromelysin 1, progelatinase)	matrix metalloproteinase 3 (stromelysin 1, progelatinase)	NM_002422
226448_at	324.21	P	154.62	P	122.59	P	144.94	P	140.98	-2.3	-183.23	hypothetical gene supported by BC009447	hypothetical gene supported by BC009447	AI130705
205681_at	848.36	P	132.42	P	94.37	P	944.43	P	365.16	-2.32	-483.2	BCL2-related protein A1	BCL2-related protein A1	NM_004049
203434_s_at	259	P	68.8	P	44.65	P	219.62	P	111.06	-2.33	-147.93	membrane metallo-endopeptidase (neutral endopeptidase, enkephalinase, CALLA, CD10)	membrane metallo-endopeptidase (neutral endopeptidase, enkephalinase, CALLA, CD10)	AI433463
203741_s_at	335.54	P	156.31	P	105.69	P	162.6	P	141.51	-2.37	-194.03	adenylate cyclase 7	adenylate cyclase 7	NM_001114
226492_at	275.04	P	56.43	P	90.23	P	200.46	P	115.72	-2.38	-159.32	sema domain, transmembrane domain (TM), and cytoplasmic domain, (semaphorin) 6D	sema domain, transmembrane domain (TM), and cytoplasmic domain, (semaphorin) 6D	AL036088
205003_at	223.74	P	78.99	P	73.38	P	122.74	P	91.81	-2.44	-131.93	dedicator of cytokinesis 4	dedicator of cytokinesis 4	NM_014705
232994_s_at	235.93	P	85.06	P	56.44	P	147.59	P	96.42	-2.45	-139.51	Rho-guanine nucleotide exchange factor	Rho-guanine nucleotide exchange factor	BE884959
204036_at	336.79	P	32.15	P	41.44	P	330.7	P	134.77	-2.5	-202.02	endothelial differentiation, lysophosphatidic acid G-protein-coupled receptor, 2	endothelial differentiation, lysophosphatidic acid G-protein-coupled receptor, 2	AW269335
220994_s_at	344.89	P	135.39	P	124.86	P	149.2	P	137.14	-2.51	-207.74	syntaxin binding protein 6 (amisyn)	syntaxin binding protein 6 (amisyn)	NM_014178
1557256_a_at	206.95	P	84.27	P	57.23	P	103.97	P	81.83	-2.53	-125.12	Homo sapiens cDNA FLJ37672 fis, clone BRHIP2012059.	Homo sapiens cDNA FLJ37672 fis, clone BRHIP2012059.	AA879409
234513_at	170.74	P	44.6	P	24.05	P	132.77	P	67.19	-2.54	-103.56	gb:AF292387 /DB_XREF=gi:10444344 /FEA=DNA /CNT=1 /TID=Hs.302130.0 /TIER=ConsEnd /STK=0 /UG=Hs.302130 /UG_TITLE=Homo sapiens CIG30 gene, partial cds /DEF=Homo sapiens CIG30 gene, partial cds	gb:AF292387 /DB_XREF=gi:10444344 /FEA=DNA /CNT=1 /TID=Hs.302130.0 /TIER=ConsEnd /STK=0 /UG=Hs.302130 /UG_TITLE=Homo sapiens CIG30 gene, partial cds /DEF=Homo sapiens CIG30 gene, partial cds	AF292387
235272_at	2450.31	P	658.8	P	567.07	P	1631.03	P	952.65	-2.57	-1497.66	HLAR698	HLAR698	AI814274
227180_at	335.28	P	116.04	P	73.82	P	200.86	P	130.04	-2.58	-205.24	hypothetical protein FLJ23563	hypothetical protein FLJ23563	AW138767
205489_at	251.03	P	57.79	M	47.05	P	186.24	P	97	-2.59	-154.03	crystallin, mu	crystallin, mu	NM_001888
206953_s_at	420.75	P	65.26	P	91.87	P	324.42	P	160.39	-2.62	-260.37	latrophilin 2	latrophilin 2	NM_012302
223170_at	439.99	P	131.57	P	64.94	A	308.51	P	168.18	-2.62	-271.81	DKFZP564K1964 protein	DKFZP564K1964 protein	AF132000
204475_at	3106.17	P	672.53	P	589.5	P	2209.81	P	1157.55	-2.68	-1948.61	matrix metalloproteinase 1 (interstitial collagenase)	matrix metalloproteinase 1 (interstitial collagenase)	NM_002421
242665_at	394.58	P	103.76	P	127.11	P	211.57	P	147.45	-2.68	-247.13	formin-like 2	formin-like 2	AL042120
207291_at	174.23	P	63.38	P	42.44	P	88.94	P	64.82	-2.69	-109.4	transmembrane gamma-carboxyglutamic acid protein 4 /// transmembrane gamma-carboxyglutamic acid protein 4	transmembrane gamma-carboxyglutamic acid protein 4 /// transmembrane gamma-carboxyglutamic acid protein 4	NM_024081
201331_s_at	802.1	P	318.47	P	280.81	P	285.37	P	296.21	-2.71	-505.89	signal transducer and activator of transcription 6, interleukin-4 induced	signal transducer and activator of transcription 6, interleukin-4 induced	BC004973
213831_at	352.12	P	118.72	P	103.15	P	167.75	P	129.72	-2.71	-222.4	major histocompatibility complex, class II, DQ alpha 1	major histocompatibility complex, class II, DQ alpha 1	X00452
229893_at	568.61	P	10.72	A	144.29	P	471.83	P	208.81	-2.72	-359.8	band 4.1-like protein 4	band 4.1-like protein 4	BF589413
240167_at	161.36	P	53.27	P	27.56	P	96.56	P	59.08	-2.73	-102.28	Homo sapiens cDNA FLJ30956 fis, clone HCASM2000202.	Homo sapiens cDNA FLJ30956 fis, clone HCASM2000202.	AI031657
231755_at	302.93	P	86.83	P	30.21	M	211.53	P	109.43	-2.77	-193.5	interleukin 1 family, member 8 (eta)	interleukin 1 family, member 8 (eta)	NM_014438
207010_at	388.46	P	134.25	P	89.25	P	192.4	P	138.59	-2.8	-249.88	gamma-aminobutyric acid (GABA) A receptor, beta 1	gamma-aminobutyric acid (GABA) A receptor, beta 1	NM_000812
228863_at	211.98	P	30.72	P	28.67	P	167.62	P	75.64	-2.8	-136.34	protocadherin 17	protocadherin 17	N69091
230645_at	642.7	P	9.6	P	146.98	P	532.34	P	229.33	-2.8	-413.37	band 4.1-like protein 4	band 4.1-like protein 4	BF110588
238513_at	379.06	P	121.8	P	82.28	P	194.84	P	132.91	-2.85	-246.15	gb:BF905445 /DB_XREF=gi:12296904 /DB_XREF=MR3-MT0329-261200-002-a08 /FEA=EST /CNT=13 /TID=Hs.25978.0 /TIER=ConsEnd /STK=0 /UG=Hs.25978 /UG_TITLE=ESTs	gb:BF905445 /DB_XREF=gi:12296904 /DB_XREF=MR3-MT0329-261200-002-a08 /FEA=EST /CNT=13 /TID=Hs.25978.0 /TIER=ConsEnd /STK=0 /UG=Hs.25978 /UG_TITLE=ESTs	BF905445
219310_at	476.13	P	48.19	P	62.83	P	388.99	P	166.64	-2.86	-309.49	chromosome 20 open reading frame 39	chromosome 20 open reading frame 39	NM_024893
218501_at	377.1	P	88.22	P	68.25	A	232.1	P	129.32	-2.92	-247.78	Rho guanine nucleotide exchange factor (GEF) 3	Rho guanine nucleotide exchange factor (GEF) 3	NM_019555
227289_at	192.48	P	32.65	P	23.93	P	137.63	P	64.71	-2.97	-127.78	protocadherin 17	protocadherin 17	AU119437
1555854_at	338.18	P	35.54	P	46.04	P	259.27	P	113.23	-2.99	-224.95	aldo-keto reductase family 1, member C1 (dihydrodiol dehydrogenase 1; 20-alpha (3-alpha)-hydroxysteroid dehydrogenase)	aldo-keto reductase family 1, member C1 (dihydrodiol dehydrogenase 1; 20-alpha (3-alpha)-hydroxysteroid dehydrogenase)	AA594609
229686_at	269.03	P	26.83	P	32.86	P	209.78	P	89.79	-3	-179.23	purinergic receptor P2Y, G-protein coupled, 8	purinergic receptor P2Y, G-protein coupled, 8	AI436587
203143_s_at	159.63	P	55.95	P	13.53	A	86.22	P	52	-3.07	-107.62	KIAA0040 gene product	KIAA0040 gene product	T79953
212671_s_at	419.8	P	121.26	P	114.55	P	171.32	P	135.67	-3.09	-284.14	major histocompatibility complex, class II, DQ alpha 1	major histocompatibility complex, class II, DQ alpha 1	BG397856
204529_s_at	149.98	P	68.31	P	41.2	P	34.36	P	47.71	-3.14	-102.27	thymus high mobility group box protein TOX	thymus high mobility group box protein TOX	AI961231
221523_s_at	165.47	P	16.38	P	8.39	A	133.04	P	52.54	-3.15	-112.93	Ras-related GTP binding D	Ras-related GTP binding D	AL138717
220062_s_at	282.83	P	73.43	P	171.01	P	23.15	P	89.16	-3.17	-193.66	melanoma antigen, family E, 1, cancer/testis specific	melanoma antigen, family E, 1, cancer/testis specific	NM_016249
228698_at	515.04	P	234.24	P	79.65	P	167.16	P	160.1	-3.22	-354.94	SRY (sex determining region Y)-box 7	SRY (sex determining region Y)-box 7	AI808807
216243_s_at	1371.4	P	314.81	P	74.1	P	882.35	P	423.8	-3.24	-947.6	interleukin 1 receptor antagonist	interleukin 1 receptor antagonist	BE563442
204879_at	208.17	P	5.51	A	1	A	177.62	P	61.31	-3.4	-146.86	lung type-I cell membrane-associated glycoprotein	lung type-I cell membrane-associated glycoprotein	NM_006474
212657_s_at	2087.39	P	560.76	P	169.37	P	1391.15	P	604.78	-3.45	-1482.61	interleukin 1 receptor antagonist	interleukin 1 receptor antagonist	U65590
212659_s_at	1136.56	P	234.18	P	78.3	P	677.05	P	328.05	-3.46	-808.5	interleukin 1 receptor antagonist	interleukin 1 receptor antagonist	AW083357
235944_at	160.2	P	34.32	P	31.02	P	70.77	P	45.19	-3.54	-115.01	hemicentin	hemicentin	BF446673
205568_at	736.15	P	22.14	A	62.99	P	501.68	P	195.57	-3.76	-540.58	aquaporin 9	aquaporin 9	NM_020980
221524_s_at	577.78	P	35.18	P	58.73	P	349.03	P	147.52	-3.92	-430.26	Ras-related GTP binding D	Ras-related GTP binding D	AF272036
266_s_at	430.95	P	13.48	P	211.43	P	93.49	P	105.19	-4.1	-325.75	CD24 antigen (small cell lung carcinoma cluster 4 antigen)	CD24 antigen (small cell lung carcinoma cluster 4 antigen)	L33930
209771_x_at	648.15	P	20.51	A	301.31	P	140.28	P	153.08	-4.23	-495.07	CD24 antigen (small cell lung carcinoma cluster 4 antigen)	CD24 antigen (small cell lung carcinoma cluster 4 antigen)	AA761181
216379_x_at	629.46	P	13.91	P	289.61	P	137.77	P	146.46	-4.3	-483	#VALUE!	gb:AK000168.1 /DB_XREF=gi:7020079 /FEA=mRNA /CNT=1 /TID=Hs.332045.0 /TIER=ConsEnd /STK=0 /UG=Hs.332045 /UG_TITLE=Homo sapiens cDNA FLJ20161 fis, clone COL09252, highly similar to L33930 Homo sapiens CD24 signal transducer mRNA /DEF=Homo sapiens cDNA FLJ20161 fis, clone COL09252, highly similar to L33930 Homo sapiens CD24 signal transducer mRNA.	AK000168
1569469_a_at	170.52	P	34.03	P	2.43	A	73.55	P	36.48	-4.67	-134.04	Homo sapiens cDNA FLJ37348 fis, clone BRAMY2021732.	Homo sapiens cDNA FLJ37348 fis, clone BRAMY2021732.	BC040321
209772_s_at	175.59	P	8.25	A	69.18	P	34.97	A	36.96	-4.75	-138.64	CD24 antigen (small cell lung carcinoma cluster 4 antigen)	CD24 antigen (small cell lung carcinoma cluster 4 antigen)	X69397
206023_at	566.81	P	39.63	P	120.87	P	197.87	P	119.19	-4.76	-447.62	neuromedin U	neuromedin U	NM_006681
208650_s_at	364.19	P	7.18	A	149.16	P	73.83	P	76.53	-4.76	-287.66	CD24 antigen (small cell lung carcinoma cluster 4 antigen)	CD24 antigen (small cell lung carcinoma cluster 4 antigen)	BG327863
204044_at	305.23	P	21.64	A	92.16	P	76.98	P	63.37	-4.82	-241.86	quinolinate phosphoribosyltransferase (nicotinate-nucleotide pyrophosphorylase (carboxylating))	quinolinate phosphoribosyltransferase (nicotinate-nucleotide pyrophosphorylase (carboxylating))	NM_014298
242414_at	238.06	P	28.34	A	61.74	P	52.32	P	47.94	-4.97	-190.12	quinolinate phosphoribosyltransferase (nicotinate-nucleotide pyrophosphorylase (carboxylating))	quinolinate phosphoribosyltransferase (nicotinate-nucleotide pyrophosphorylase (carboxylating))	AW960707
208651_x_at	333.25	P	3.43	A	136	P	59.41	P	65.39	-5.1	-267.86	CD24 antigen (small cell lung carcinoma cluster 4 antigen)	CD24 antigen (small cell lung carcinoma cluster 4 antigen)	M58664
213524_s_at	769.49	P	30.04	A	28.57	A	346.84	P	134.61	-5.72	-634.87	putative lymphocyte G0/G1 switch gene	putative lymphocyte G0/G1 switch gene	NM_015714
214974_x_at	212.66	P	22.95	P	10.4	P	79.35	P	36.84	-5.77	-175.83	chemokine (C-X-C motif) ligand 5	chemokine (C-X-C motif) ligand 5	AK026546
1558846_at	789.79	P	40.48	P	52.48	P	194.45	P	95.85	-8.24	-693.94	hypothetical protein LOC119548	hypothetical protein LOC119548	AL833418
$													442 genes satisfied the comparison filtering criteria
