# Supplementary material for: STAT6 expression in glioblastoma promotes invasive growth
Source: BMC Cancer. 2011 May 20;11:184. doi: 10.1186/1471-2407-11-184 (PMC3118945; doi:10.1186/1471-2407-11-184)
Supplement: Additional file 3 — Genes with altered expression levels in U-1242MG STAT6 knockdown clone compared to wild type. This file includes microarray data for all genes whose expression was increased or decreased at least 1.5 fold in the grouping of the three U-1242MG STAT6 clones compared to the grouping of the wild type and non-target controls. [file 1471-2407-11-184-S3.XLSX]

## Sheet: Hussaini_10135_1242_3kos vsWT_N
probe set	1242-NT	1242-NT Call	1242-WT	1242-WT Call	baseline mean	baseline mean's SE	1242-11-22	1242-11-22 Call	1242-13-13	1242-13-13 Call	1242-13-21	1242-13-21 Call	experiment mean	experiment mean's SE	fold change	difference of means	P value	Gene Title and Linkout	gene	Accession
221810_at	146.27	P	166.42	P	156.53	11.44	580.34	P	721.62	P	744.41	P	681.81	52.94	4.36	525.28	0.007815	Homo sapiens RAB15, member RAS onocogene family, mRNA (cDNA clone IMAGE:4866926), with apparent retained intron	Homo sapiens RAB15, member RAS onocogene family, mRNA (cDNA clone IMAGE:4866926), with apparent retained intron	AA631242
59697_at	175.67	P	215.2	P	197	21.15	760.62	P	885.89	P	883.21	P	843.99	44.72	4.28	646.98	0.00155	Homo sapiens RAB15, member RAS onocogene family, mRNA (cDNA clone IMAGE:4866926), with apparent retained intron	Homo sapiens RAB15, member RAS onocogene family, mRNA (cDNA clone IMAGE:4866926), with apparent retained intron	AA582932
241871_at	83.44	P	51.53	P	67.5	16.44	155.68	P	296.95	P	234.43	P	228.71	42.03	3.39	161.21	0.048872	calcium/calmodulin-dependent protein kinase IV	calcium/calmodulin-dependent protein kinase IV	AL529104
205117_at	75.89	P	78.17	P	77.1	3.62	179.92	P	206.21	P	158.94	P	181.78	14.79	2.36	104.68	0.01528	fibroblast growth factor 1 (acidic)	fibroblast growth factor 1 (acidic)	X59065
202571_s_at	85.81	P	109.32	P	97.1	15.28	252.6	P	173.7	P	252.46	P	228.04	26.12	2.35	130.94	0.024053	disks large-associated protein 4	disks large-associated protein 4	BE550798
220407_s_at	130.74	P	108.66	P	118.92	21.27	258.77	P	208.01	P	211.94	P	229.8	19.79	1.93	110.87	0.042409	transforming growth factor, beta 2	transforming growth factor, beta 2	NM_003238
227394_at	192.29	P	209.07	P	201.54	11.04	346.52	P	383.07	P	283.51	P	337.41	31	1.67	135.87	0.037398	neural cell adhesion molecule 1	neural cell adhesion molecule 1	W94001
207714_s_at	548.27	P	570.08	P	558.89	25.21	861.71	P	974.45	P	921.6	P	914.88	41.56	1.64	355.99	0.005598	serine (or cysteine) proteinase inhibitor, clade H (heat shock protein 47), member 1, (collagen binding protein 1) /// serine (or cysteine) proteinase inhibitor, clade H (heat shock protein 47), member 1, (collagen binding protein 1)	serine (or cysteine) proteinase inhibitor, clade H (heat shock protein 47), member 1, (collagen binding protein 1) /// serine (or cysteine) proteinase inhibitor, clade H (heat shock protein 47), member 1, (collagen binding protein 1)	NM_004353
202822_at	769.3	P	616.1	P	692.95	78.72	1021.26	P	1263.65	P	1048.3	P	1108.41	83.37	1.6	415.47	0.041357	LIM domain containing preferred translocation partner in lipoma	LIM domain containing preferred translocation partner in lipoma	BF221852
231867_at	1834.77	P	1814.69	P	1827.05	40.23	2801.26	P	3009.71	P	2590.59	P	2799.17	126.52	1.53	972.12	0.011071	odd Oz/ten-m homolog 2	odd Oz/ten-m homolog 2	AB032953
218006_s_at	425.47	P	368.85	P	398.28	30.75	537.96	P	647.77	P	630.12	P	604.34	37.44	1.52	206.06	0.024873	zinc finger protein 22 (KOX 15)	zinc finger protein 22 (KOX 15)	NM_006963
223279_s_at	1062.1	P	1055.62	P	1058.19	14.3	755.64	P	668.85	P	686.23	P	703.44	28	-1.5	-354.75	0.002041	uveal autoantigen with coiled-coil domains and ankyrin repeats	uveal autoantigen with coiled-coil domains and ankyrin repeats	AF322916
219582_at	331.89	P	334.24	P	332.95	5.65	244.78	P	206.3	P	209.59	P	220.42	13.28	-1.51	-112.54	0.00701	opioid growth factor receptor-like 1	opioid growth factor receptor-like 1	NM_024576
227364_at	662.79	P	674.95	P	669.19	15.59	531.71	P	386.14	P	407.75	P	441.92	46.22	-1.51	-227.27	0.029566	capping protein (actin filament) muscle Z-line, alpha 1	capping protein (actin filament) muscle Z-line, alpha 1	AW084125
229700_at	336.9	P	340.63	P	338.81	4.88	252.27	P	217.18	P	202.96	P	224.59	15.62	-1.51	-114.21	0.01253	hypothetical protein LOC148203	hypothetical protein LOC148203	BE966267
218905_at	999.62	P	895.9	P	947.02	54.24	644.95	P	518.91	P	700.36	P	621.5	54.73	-1.52	-325.52	0.030173	hypothetical protein FLJ20530	hypothetical protein FLJ20530	NM_017864
225974_at	960.73	P	869.12	P	915.07	48.16	566.16	P	565.03	P	675.44	P	600.22	38.68	-1.52	-314.85	0.028609	hypothetical protein DKFZp762C1112	hypothetical protein DKFZp762C1112	BF732480
202974_at	1191.26	P	1271.91	P	1231.57	42.2	836.61	P	878.26	P	673.29	P	794.81	64.87	-1.55	-436.77	0.01118	membrane protein, palmitoylated 1, 55kDa	membrane protein, palmitoylated 1, 55kDa	NM_002436
205282_at	294.62	P	296.05	P	295.32	12.59	235.21	P	166.09	P	165.49	P	189.45	24.91	-1.56	-105.88	0.036503	low density lipoprotein receptor-related protein 8, apolipoprotein e receptor	low density lipoprotein receptor-related protein 8, apolipoprotein e receptor	NM_004631
209287_s_at	483.08	P	518.03	P	500.77	19.68	370.24	P	286.67	P	305.71	P	321.06	25.33	-1.56	-179.71	0.011494	CDC42 effector protein (Rho GTPase binding) 3	CDC42 effector protein (Rho GTPase binding) 3	AF104857
202510_s_at	1081.15	P	1060.86	P	1070.38	16.26	788.79	P	697.9	P	559.4	P	681.4	67.23	-1.57	-388.98	0.023608	tumor necrosis factor, alpha-induced protein 2	tumor necrosis factor, alpha-induced protein 2	NM_006291
205020_s_at	1156.1	P	1313.13	P	1234.8	78.58	822.26	P	655.09	P	876.87	P	784.43	66.85	-1.57	-450.37	0.035962	ADP-ribosylation factor-like 4	ADP-ribosylation factor-like 4	NM_005738
1554878_a_at	590.54	P	588.5	P	589.55	12.42	439.8	P	309.82	P	372.61	P	373.73	37.81	-1.58	-215.82	0.021399	ATP-binding cassette, sub-family D (ALD), member 3	ATP-binding cassette, sub-family D (ALD), member 3	BC009712
226063_at	687.26	P	711.4	P	698.11	14.11	482.66	P	355.02	P	480.97	P	439.71	41.97	-1.59	-258.4	0.017802	vav 2 oncogene	vav 2 oncogene	AA481141
1556613_s_at	302.28	P	291.13	P	297.08	7.74	209.11	P	151.4	P	198.76	P	186.42	18.07	-1.59	-110.66	0.015725	hypothetical protein LOC286148	hypothetical protein LOC286148	BC038568
226751_at	1260.96	P	1160.31	P	1211.1	53.15	819.32	P	768.65	P	687.38	P	757.06	41.82	-1.6	-454.05	0.016698	DKFZP566K1924 protein	DKFZP566K1924 protein	AW193693
228176_at	426.62	P	492.27	P	459.86	33.35	337.58	P	201.95	P	306.87	P	282.1	41.05	-1.63	-177.76	0.04492	endothelial differentiation, sphingolipid G-protein-coupled receptor, 3	endothelial differentiation, sphingolipid G-protein-coupled receptor, 3	AA534817
222406_s_at	586.77	P	625.34	P	605.1	22.84	445.47	P	326.39	P	332.98	P	368.57	38.54	-1.64	-236.53	0.014073	Homo sapiens transcribed sequence with strong similarity to protein ref:NP_060231.1 (H.sapiens) hypothetical protein FLJ20312 [Homo sapiens]	Homo sapiens transcribed sequence with strong similarity to protein ref:NP_060231.1 (H.sapiens) hypothetical protein FLJ20312 [Homo sapiens]	AV738970
228231_at	535.61	P	591.05	P	562.86	28.9	383.55	P	253.1	P	373.86	P	336.77	41.8	-1.67	-226.09	0.021147	nudix (nucleoside diphosphate linked moiety X)-type motif 1	nudix (nucleoside diphosphate linked moiety X)-type motif 1	BE221804
209122_at	3652.62	P	3831.31	P	3737.68	102.91	2475.34	P	1600.65	P	2493.41	P	2188.83	294.42	-1.71	-1548.85	0.025012	adipose differentiation-related protein	adipose differentiation-related protein	BC005127
211668_s_at	564.47	P	540.83	P	552.68	24.05	387.01	P	267.99	P	277.05	P	311.91	41.07	-1.77	-240.77	0.015904	plasminogen activator, urokinase /// plasminogen activator, urokinase	plasminogen activator, urokinase /// plasminogen activator, urokinase	K03226
1557116_at	263.94	P	306.1	P	285.95	21.87	145.68	P	117.9	P	198.64	P	153.78	24.4	-1.86	-132.17	0.030376	Homo sapiens cDNA FLJ39947 fis, clone SPLEN2024232.	Homo sapiens cDNA FLJ39947 fis, clone SPLEN2024232.	BM980001
202267_at	628.36	P	587.59	P	608.81	25	427.35	P	174.14	P	346.62	P	315.79	74.4	-1.93	-293.03	0.048088	laminin, gamma 2	laminin, gamma 2	NM_005562
209710_at	725.1	P	651.64	P	688.6	37.34	459.53	P	344.05	P	267.03	P	356.91	55.93	-1.93	-331.68	0.016082	GATA binding protein 2	GATA binding protein 2	AL563460
205479_s_at	1429.16	P	1474.56	P	1454.43	62.31	900.47	P	622.77	P	697.02	P	735.66	86.61	-1.98	-718.77	0.006685	plasminogen activator, urokinase	plasminogen activator, urokinase	NM_002658
237515_at	233.14	P	225.5	P	229.71	6.35	102.5	P	121.47	P	118.92	P	114.24	7.39	-2.01	-115.46	0.001538	hypothetical protein FLJ31842	hypothetical protein FLJ31842	AA054642
234980_at	513.23	P	534.57	P	523.81	11.75	254.12	P	227.66	P	263.86	P	248.32	11.82	-2.11	-275.49	0.0009	hypothetical protein FLJ31842	hypothetical protein FLJ31842	AI004375
1557236_at	199.64	P	229.6	P	214.63	15.48	102.05	P	67.87	P	132.74	P	100.66	19.11	-2.13	-113.97	0.019664	gb:BF512806 /DB_XREF=gi:11597985 /DB_XREF=UI-H-BW1-amu-b-11-0-UI.s1 /CLONE=IMAGE:3071180 /TID=Hs2.349076.1 /CNT=6 /FEA=mRNA /TIER=ConsEnd /STK=1 /UG=Hs.349076 /UG_TITLE=Homo sapiens partial mRNA; ID EE2-16B	gb:BF512806 /DB_XREF=gi:11597985 /DB_XREF=UI-H-BW1-amu-b-11-0-UI.s1 /CLONE=IMAGE:3071180 /TID=Hs2.349076.1 /CNT=6 /FEA=mRNA /TIER=ConsEnd /STK=1 /UG=Hs.349076 /UG_TITLE=Homo sapiens partial mRNA; ID EE2-16B	BF512806
207069_s_at	701.5	P	672.81	P	687.51	16.7	297.74	P	185.07	P	468.76	P	317.35	82.15	-2.17	-370.16	0.041294	MAD, mothers against decapentaplegic homolog 6 (Drosophila)	MAD, mothers against decapentaplegic homolog 6 (Drosophila)	NM_005585
1552946_at	1050.01	P	1207.76	P	1128.78	79.06	536.92	P	624.09	P	379.75	P	513.56	72.09	-2.2	-615.22	0.01703	hypothetical protein MGC17986	hypothetical protein MGC17986	NM_153608
1552947_x_at	946.93	P	1097.24	P	1022.04	75.1	450.51	P	533.33	P	351.08	P	445.17	53.23	-2.3	-576.86	0.024395	hypothetical protein MGC17986	hypothetical protein MGC17986	NM_153608
229144_at	254.01	P	291.99	P	273.12	19.39	157.76	P	76.83	P	120.36	P	118.4	23.34	-2.31	-154.72	0.015499	KIAA1026 protein	KIAA1026 protein	AA989362
214453_s_at	593.13	P	672.69	P	632.63	41.24	155.95	P	299.11	P	354.71	P	269.4	60.44	-2.35	-363.22	0.015737	interferon-induced protein 44	interferon-induced protein 44	NM_006417
205552_s_at	172.01	P	211.13	P	191.27	20.17	93.01	P	37.12	P	112.65	P	80.48	23.11	-2.38	-110.79	0.039106	2',5'-oligoadenylate synthetase 1, 40/46kDa	2',5'-oligoadenylate synthetase 1, 40/46kDa	NM_002534
225263_at	329.46	P	365.08	P	347.66	19.88	231.41	P	71.08	P	129.89	P	144.15	46.49	-2.41	-203.52	0.035294	heparan sulfate 6-O-sulfotransferase 1	heparan sulfate 6-O-sulfotransferase 1	BC001196
218943_s_at	385.73	P	454.5	P	420.24	35.27	162.6	P	147.29	P	209.5	P	173.28	18.99	-2.43	-246.96	0.042293	DEAD/H (Asp-Glu-Ala-Asp/His) box polypeptide	DEAD/H (Asp-Glu-Ala-Asp/His) box polypeptide	NM_014314
213478_at	547.3	P	539.93	P	544.08	6.41	268.77	P	115.63	P	244.98	P	209.98	47.18	-2.59	-334.1	0.017902	KIAA1026 protein	KIAA1026 protein	AB028949
204747_at	741.72	P	875.09	P	808.17	67.15	222.59	P	156.18	P	552.72	P	310.29	122.89	-2.6	-497.89	0.04091	interferon-induced protein with tetratricopeptide repeats 4	interferon-induced protein with tetratricopeptide repeats 4	NM_001549
206295_at	185.51	P	209.7	P	197.55	13.06	113.88	P	27.08	P	62.1	P	67.45	25.13	-2.93	-130.1	0.022232	interleukin 18 (interferon-gamma-inducing factor)	interleukin 18 (interferon-gamma-inducing factor)	NM_001562
213664_at	644.1	P	746.4	P	694.83	52.04	120.57	P	176.98	P	274.02	P	190.22	45.3	-3.65	-504.61	0.010763	solute carrier family 1 (neuronal/epithelial high affinity glutamate transporter, system Xag), member 1	solute carrier family 1 (neuronal/epithelial high affinity glutamate transporter, system Xag), member 1	AW235061
33322_i_at	1671.56	P	2052.29	P	1862.09	190.09	854.36	P	148.56	P	359.6	P	454.2	208.01	-4.1	-1407.89	0.017959	stratifin	stratifin	X57348
33323_r_at	1469.15	P	1885.13	P	1677.2	207.66	687.74	P	99.2	P	271.7	P	352.77	174.17	-4.75	-1324.43	0.028881	stratifin	stratifin	X57348
213797_at	213.92	P	277.71	P	245.9	31.91	26.96	A	10.02	A	118.52	P	51.7	33.91	-4.76	-194.2	0.029321	viperin	viperin	AI337069
$																			53 genes satisfied the comparison filtering criteria
